# Supplementary material for: New Reactive Force Field for Simulations of MoS2 Crystallization
Source: J Phys Chem C Nanomater Interfaces. 2022 May 26;126(22):9475–81. doi: 10.1021/acs.jpcc.2c01075 (PMC9189924; doi:10.1021/acs.jpcc.2c01075)
Supplement: Supplementary file 2 — jp2c01075_si_002.zip [file jp2c01075_si_002.zip]

Archive with 64 entries (63 files):
- MoS2_JPCC/
- MoS2_JPCC/in.MoS_cryst_opt.lmp
- MoS2_JPCC/in.MoS_forces.lmp
- MoS2_JPCC/in.MoS_mol_opt.lmp
- MoS2_JPCC/Mo2S3.input
- MoS2_JPCC/Mo3S4.input
- MoS2_JPCC/Mo_bcc.input
- MoS2_JPCC/MoS2_1T.input
- MoS2_JPCC/MoS2.input
- MoS2_JPCC/MoS2_MQ_10_forces.input
- MoS2_JPCC/MoS2_MQ_10_new.input
- MoS2_JPCC/MoS2_MQ_11_forces.input
- MoS2_JPCC/MoS2_MQ_11_new.input
- MoS2_JPCC/MoS2_MQ_12_forces.input
- MoS2_JPCC/MoS2_MQ_12_new.input
- MoS2_JPCC/MoS2_MQ_13_forces.input
- MoS2_JPCC/MoS2_MQ_13_new.input
- MoS2_JPCC/MoS2_MQ_14_forces.input
- MoS2_JPCC/MoS2_MQ_1_forces.input
- MoS2_JPCC/MoS2_MQ_1.input
- MoS2_JPCC/MoS2_MQ_1_new.input
- MoS2_JPCC/MoS2_MQ_2_forces.input
- MoS2_JPCC/MoS2_MQ_2.input
- MoS2_JPCC/MoS2_MQ_2_new.input
- MoS2_JPCC/MoS2_MQ_3_forces.input
- MoS2_JPCC/MoS2_MQ_3.input
- MoS2_JPCC/MoS2_MQ_3_new.input
- MoS2_JPCC/MoS2_MQ_4_forces.input
- MoS2_JPCC/MoS2_MQ_4.input
- MoS2_JPCC/MoS2_MQ_4_new.input
- MoS2_JPCC/MoS2_MQ_5_forces.input
- MoS2_JPCC/MoS2_MQ_5.input
- MoS2_JPCC/MoS2_MQ_5_new.input
- MoS2_JPCC/MoS2_MQ_6_forces.input
- MoS2_JPCC/MoS2_MQ_6.input
- MoS2_JPCC/MoS2_MQ_6_new.input
- MoS2_JPCC/MoS2_MQ_7_forces.input
- MoS2_JPCC/MoS2_MQ_7_new.input
- MoS2_JPCC/MoS2_MQ_8_forces.input
- MoS2_JPCC/MoS2_MQ_8_new.input
- MoS2_JPCC/MoS2_MQ_9_forces.input
- MoS2_JPCC/MoS2_MQ_9_new.input
- MoS2_JPCC/MoS_NaCl.input
- MoS2_JPCC/S8_rh.input
- MoS2_JPCC/trainset
- MoS2_JPCC/MoS2_MQ_10_forces_DFT
- MoS2_JPCC/MoS2_MQ_11_forces_DFT
- MoS2_JPCC/MoS2_MQ_12_forces_DFT
- MoS2_JPCC/MoS2_MQ_13_forces_DFT
- MoS2_JPCC/MoS2_MQ_14_forces_DFT
- MoS2_JPCC/MoS2_MQ_1_forces_DFT
- MoS2_JPCC/MoS2_MQ_2_forces_DFT
- MoS2_JPCC/MoS2_MQ_3_forces_DFT
- MoS2_JPCC/MoS2_MQ_4_forces_DFT
- MoS2_JPCC/MoS2_MQ_5_forces_DFT
- MoS2_JPCC/MoS2_MQ_6_forces_DFT
- MoS2_JPCC/MoS2_MQ_7_forces_DFT
- MoS2_JPCC/MoS2_MQ_8_forces_DFT
- MoS2_JPCC/MoS2_MQ_9_forces_DFT
- MoS2_JPCC/params_all
- MoS2_JPCC/ffield_start
- MoS2_JPCC/MC_opt_parallel.py
- MoS2_JPCC/error_calc.py
- MoS2_JPCC/README
