# Supplementary material for: New Reactive Force Field for Simulations of MoS2 Crystallization
Source: J Phys Chem C Nanomater Interfaces. 2022 May 26;126(22):9475–81. doi: 10.1021/acs.jpcc.2c01075 (PMC9189924; doi:10.1021/acs.jpcc.2c01075)
Supplement: Supplementary file 2 — jp2c01075_si_002.zip [file jp2c01075_si_002.zip › MoS2_JPCC/in.MoS_mol_opt.lmp]

units real
dimension 3
boundary p p p
atom_style charge

read_data MoSO.input

replicate 1 1 1 
mass 1 50.942
mass 2 32.065

# mass 3  1.008


pair_style reax/c NULL safezone 16.0 mincap 2400
pair_coeff * * ffield.reax Mo S

fix 1 all qeq/reax 1 0.0 10.0 1.0e-8 reax/c

thermo 10
thermo_style custom step pe temp lx 

dump restart_dump all custom 10 MoSO.lmp id type q x y z
dump_modify restart_dump sort id
#fix 2 all box/relax x 0.0 y 0.0 z 0.0 xy 0.0 xz 0.0 yz 0.0 vmax 0.0001
minimize 1.0e-12 1.0e-12 10000 10000
