# Supplementary material for: New Reactive Force Field for Simulations of MoS2 Crystallization
Source: J Phys Chem C Nanomater Interfaces. 2022 May 26;126(22):9475–81. doi: 10.1021/acs.jpcc.2c01075 (PMC9189924; doi:10.1021/acs.jpcc.2c01075)
Supplement: Supplementary file 2 — jp2c01075_si_002.zip [file jp2c01075_si_002.zip › MoS2_JPCC/Mo2S3.input]

# Converted from POSCAR to lammps format

10 atoms
2 atom types

0.000000    6.081385   xlo xhi
0.000000    3.233692   ylo yhi
0.000000    8.396760   zlo zhi

  0.000000   -1.807431    0.000000   xy xz yz

Atoms

   1  1    0.0   1.869208 0.808423 0.100959
   2  1    0.0   2.404746 2.425269 8.295801
   3  1    0.0   -0.468017 0.808423 5.233741
   4  1    0.0   4.741972 2.425269 3.163018
   5  2    0.0   1.634663 0.808423 6.716479
   6  2    0.0   2.639291 2.425269 1.680281
   7  2    0.0   5.625495 0.808423 1.335030
   8  2    0.0   -1.351540 2.425269 7.061729
   9  2    0.0   3.451112 0.808423 4.333883
  10  2    0.0   0.822842 2.425269 4.062877
