# Supplementary material for: New Reactive Force Field for Simulations of MoS2 Crystallization
Source: J Phys Chem C Nanomater Interfaces. 2022 May 26;126(22):9475–81. doi: 10.1021/acs.jpcc.2c01075 (PMC9189924; doi:10.1021/acs.jpcc.2c01075)
Supplement: Supplementary file 2 — jp2c01075_si_002.zip [file jp2c01075_si_002.zip › MoS2_JPCC/Mo3S4.input]

# Converted from POSCAR to lammps format

42 atoms
2 atom types

0.000000    9.208688   xlo xhi
0.000000    7.974958   ylo yhi
0.000000   10.969303   zlo zhi

 -4.604344    0.000000    0.000000   xy xz yz

Atoms

   1  1    0.0   3.738445 6.691758 4.260128
   2  1    0.0   0.865899 1.283199 6.709175
   3  1    0.0   -3.060111 7.866666 4.260128
   4  1    0.0   7.664455 0.108291 6.709175
   5  1    0.0   -0.678334 1.391490 4.260128
   6  1    0.0   5.282677 6.583467 6.709175
   7  1    0.0   3.738444 1.375120 7.916562
   8  1    0.0   5.470243 3.941519 10.365610
   9  1    0.0   6.148577 2.550028 7.916562
  10  1    0.0   3.060112 2.766610 10.365610
  11  1    0.0   3.926010 4.049810 7.916562
  12  1    0.0   5.282678 1.266829 10.365610
  13  1    0.0   -0.865899 4.033440 0.603693
  14  1    0.0   0.865900 6.599838 3.052741
  15  1    0.0   1.544233 5.208348 0.603693
  16  1    0.0   -1.544232 5.424930 3.052741
  17  1    0.0   -0.678333 6.708129 0.603693
  18  1    0.0   0.678334 3.925148 3.052741
  19  2    0.0   0.000000 0.000000 2.388201
  20  2    0.0   0.000000 0.000000 8.581103
  21  2    0.0   4.604344 2.658319 6.044636
  22  2    0.0   4.604344 2.658319 1.268234
  23  2    0.0   -0.000000 5.316639 9.701069
  24  2    0.0   -0.000000 5.316639 4.924669
  25  2    0.0   5.808863 5.435617 4.613287
  26  2    0.0   -1.204519 2.539340 6.356017
  27  2    0.0   1.596874 2.312814 4.613287
  28  2    0.0   3.007470 5.662144 6.356017
  29  2    0.0   6.407295 0.226526 4.613287
  30  2    0.0   -1.802951 7.748431 6.356017
  31  2    0.0   5.808864 0.118979 8.269721
  32  2    0.0   3.399825 5.197659 10.012451
  33  2    0.0   6.201217 4.971134 8.269721
  34  2    0.0   3.007471 0.345505 10.012451
  35  2    0.0   1.802952 2.884846 8.269721
  36  2    0.0   7.405736 2.431793 10.012451
  37  2    0.0   1.204519 2.777299 0.956852
  38  2    0.0   -1.204518 7.855979 2.699583
  39  2    0.0   1.596874 7.629452 0.956852
  40  2    0.0   -1.596873 3.003825 2.699583
  41  2    0.0   -2.801392 5.543164 0.956852
  42  2    0.0   2.801392 5.090113 2.699583
