# Supplementary material for: New Reactive Force Field for Simulations of MoS2 Crystallization
Source: J Phys Chem C Nanomater Interfaces. 2022 May 26;126(22):9475–81. doi: 10.1021/acs.jpcc.2c01075 (PMC9189924; doi:10.1021/acs.jpcc.2c01075)
Supplement: Supplementary file 2 — jp2c01075_si_002.zip [file jp2c01075_si_002.zip › MoS2_JPCC/MoS2_1T.input]

# Converted from POSCAR to lammps format

3 atoms
2 atom types

0.000000    3.240464   xlo xhi
0.000000    2.806324   ylo yhi
0.000000    6.059359   zlo zhi

 -1.620232    0.000000    0.000000   xy xz yz

Atoms

   1  1    0.0   0.000000 0.000000 0.000000
   2  2    0.0   0.000000 1.870883 1.554463
   3  2    0.0   1.620232 0.935441 4.504896
