# Supplementary material for: New Reactive Force Field for Simulations of MoS2 Crystallization
Source: J Phys Chem C Nanomater Interfaces. 2022 May 26;126(22):9475–81. doi: 10.1021/acs.jpcc.2c01075 (PMC9189924; doi:10.1021/acs.jpcc.2c01075)
Supplement: Supplementary file 2 — jp2c01075_si_002.zip [file jp2c01075_si_002.zip › MoS2_JPCC/MoS2.input]

# Converted from POSCAR to lammps format

6 atoms
2 atom types

0.000000    3.199090   xlo xhi
0.000000    2.770494   ylo yhi
0.000000   12.421990   zlo zhi

 -1.599545    0.000000    0.000000   xy xz yz

Atoms

   1  1    0.0   -0.000000 1.846996 3.105498
   2  1    0.0   1.599545 0.923498 9.316492
   3  2    0.0   -0.000000 1.846996 7.753523
   4  2    0.0   1.599545 0.923498 4.668467
   5  2    0.0   1.599545 0.923498 1.542528
   6  2    0.0   -0.000000 1.846996 10.879463
