# Supplementary material for: New Reactive Force Field for Simulations of MoS2 Crystallization
Source: J Phys Chem C Nanomater Interfaces. 2022 May 26;126(22):9475–81. doi: 10.1021/acs.jpcc.2c01075 (PMC9189924; doi:10.1021/acs.jpcc.2c01075)
Supplement: Supplementary file 2 — jp2c01075_si_002.zip [file jp2c01075_si_002.zip › MoS2_JPCC/MoS2_MQ_10_forces.input]

# Converted from POSCAR to lammps format

105 atoms
2 atom types

0.000000   12.251000   xlo xhi
0.000000   12.251000   ylo yhi
0.000000   12.251000   zlo zhi

  0.000000    0.000000    0.000000   xy xz yz

Atoms

   1  1    0.0   5.440090 10.446300 8.268730
   2  1    0.0   2.966570 7.362490 9.778250
   3  1    0.0   0.264573 3.171970 7.057190
   4  1    0.0   6.066820 0.805060 0.692142
   5  1    0.0   10.406300 10.959700 10.558000
   6  1    0.0   9.806110 9.440820 4.943130
   7  1    0.0   4.868320 5.483610 8.835130
   8  1    0.0   11.937700 4.999790 2.235260
   9  1    0.0   0.580194 9.107460 9.985000
  10  1    0.0   0.941409 11.839300 11.419900
  11  1    0.0   4.551080 3.339110 1.704790
  12  1    0.0   10.158500 7.634650 10.170500
  13  1    0.0   10.363400 4.378730 8.821120
  14  1    0.0   5.335050 6.547190 1.537450
  15  1    0.0   3.578060 10.496400 5.477440
  16  1    0.0   7.758170 8.259230 2.997400
  17  1    0.0   7.184130 2.155100 4.632690
  18  1    0.0   11.926300 2.250250 0.786792
  19  1    0.0   7.507370 11.547200 10.346700
  20  1    0.0   0.361494 6.235200 8.311130
  21  1    0.0   9.730240 2.598230 2.985560
  22  1    0.0   4.405030 8.379030 3.774000
  23  1    0.0   1.990890 0.901142 5.863410
  24  1    0.0   9.613660 3.005020 6.192370
  25  1    0.0   2.814780 1.200850 0.653179
  26  1    0.0   0.414955 10.638400 4.554770
  27  1    0.0   12.049800 7.851050 3.467530
  28  1    0.0   9.036580 1.129660 0.275933
  29  1    0.0   3.389920 3.090000 7.276850
  30  1    0.0   8.046260 7.076980 0.245831
  31  1    0.0   6.536720 3.980850 6.802940
  32  1    0.0   7.929340 5.407100 9.756400
  33  1    0.0   6.757840 9.229650 5.825060
  34  1    0.0   4.309650 11.908400 10.608400
  35  1    0.0   2.349610 6.513720 2.202630
  36  2    0.0   4.772540 8.464700 7.169190
  37  2    0.0   10.240100 10.831700 6.089360
  38  2    0.0   10.822200 9.215440 8.514060
  39  2    0.0   1.656350 1.767460 10.982000
  40  2    0.0   7.961360 9.242680 7.351840
  41  2    0.0   9.250480 7.501960 5.086610
  42  2    0.0   5.709160 0.456013 8.810720
  43  2    0.0   11.195300 4.617930 5.687650
  44  2    0.0   2.781970 3.027170 2.517620
  45  2    0.0   2.687320 8.305530 5.139410
  46  2    0.0   8.027570 10.533700 4.013220
  47  2    0.0   5.623830 9.847430 10.636900
  48  2    0.0   -0.008660 2.654080 3.173800
  49  2    0.0   12.100400 8.556290 5.794470
  50  2    0.0   1.576450 5.882670 6.871530
  51  2    0.0   7.740880 0.248713 2.054830
  52  2    0.0   10.786800 1.936840 7.996430
  53  2    0.0   9.610680 8.030290 1.038030
  54  2    0.0   5.462780 3.290320 9.058340
  55  2    0.0   0.262474 3.979070 9.484050
  56  2    0.0   4.341710 1.313930 6.391070
  57  2    0.0   3.719490 5.540230 0.218988
  58  2    0.0   1.066020 12.058700 1.393360
  59  2    0.0   7.608520 5.828410 2.224720
  60  2    0.0   2.523580 -0.162297 3.819750
  61  2    0.0   7.051840 1.860080 11.148500
  62  2    0.0   6.717470 3.188160 1.600850
  63  2    0.0   6.781030 4.795580 11.235500
  64  2    0.0   0.976715 6.576030 10.840600
  65  2    0.0   8.574450 3.236920 9.241310
  66  2    0.0   10.694800 1.632170 10.856100
  67  2    0.0   10.210600 6.519570 7.613520
  68  2    0.0   12.048000 1.015810 5.522410
  69  2    0.0   10.419300 5.775540 11.457400
  70  2    0.0   9.444390 3.485960 0.640407
  71  2    0.0   7.450900 1.714480 6.852950
  72  2    0.0   0.155347 11.541200 9.280350
  73  2    0.0   5.161310 7.040470 10.436000
  74  2    0.0   2.495750 9.223140 11.221100
  75  2    0.0   5.384460 3.425150 4.796040
  76  2    0.0   8.063080 4.603120 4.924630
  77  2    0.0   1.127840 4.063720 0.444467
  78  2    0.0   1.879960 8.482570 8.051920
  79  2    0.0   4.847350 1.019990 2.651750
  80  2    0.0   8.711600 10.588200 12.238800
  81  2    0.0   3.746110 8.370760 1.401200
  82  2    0.0   9.259270 0.960823 4.723220
  83  2    0.0   4.048620 5.761490 3.727560
  84  2    0.0   4.100110 11.260200 0.563761
  85  2    0.0   1.871000 1.416900 8.161090
  86  2    0.0   4.392520 5.381710 6.602540
  87  2    0.0   3.140060 10.983100 9.003440
  88  2    0.0   0.147919 7.246420 1.218930
  89  2    0.0   10.861000 9.974820 2.853340
  90  2    0.0   10.605700 0.473571 2.000230
  91  2    0.0   8.638800 11.688800 8.790840
  92  2    0.0   10.306400 5.642320 3.130350
  93  2    0.0   1.497010 9.511190 2.830650
  94  2    0.0   7.883420 8.082010 10.069800
  95  2    0.0   4.302900 2.759650 11.747100
  96  2    0.0   1.456110 10.994800 6.776860
  97  2    0.0   3.010250 4.884040 9.695430
  98  2    0.0   5.145380 10.405400 3.645330
  99  2    0.0   6.423300 7.025300 4.837850
 100  2    0.0   2.064020 3.250490 5.318610
 101  2    0.0   1.080360 5.744400 4.076610
 102  2    0.0   6.893450 6.404080 7.670980
 103  2    0.0   11.735700 9.872180 -0.039909
 104  2    0.0   6.154280 11.450500 6.171230
 105  2    0.0   6.550810 8.821590 0.947284
