# Supplementary material for: New Reactive Force Field for Simulations of MoS2 Crystallization
Source: J Phys Chem C Nanomater Interfaces. 2022 May 26;126(22):9475–81. doi: 10.1021/acs.jpcc.2c01075 (PMC9189924; doi:10.1021/acs.jpcc.2c01075)
Supplement: Supplementary file 2 — jp2c01075_si_002.zip [file jp2c01075_si_002.zip › MoS2_JPCC/MoS2_MQ_10_new.input]

# Converted from POSCAR to lammps format

105 atoms
2 atom types

0.000000   12.335440   xlo xhi
0.000000   13.255953   ylo yhi
0.000000   12.908607   zlo zhi

 -0.411574    0.848577   -2.307417   xy xz yz

Atoms

   1  1    0.0   5.349769 10.406917 8.781972
   2  1    0.0   2.798997 6.388024 10.485154
   3  1    0.0   0.867908 2.406019 7.625996
   4  1    0.0   5.915929 1.358439 0.899023
   5  1    0.0   10.656899 10.327512 11.378628
   6  1    0.0   9.871148 9.141105 5.064948
   7  1    0.0   5.200639 4.379084 9.051125
   8  1    0.0   12.324380 4.279616 2.451283
   9  1    0.0   0.599626 8.117658 10.742254
  10  1    0.0   1.651977 10.255437 12.196886
  11  1    0.0   4.487860 3.630880 1.491580
  12  1    0.0   10.731252 6.209217 10.952050
  13  1    0.0   10.646642 3.073609 8.805765
  14  1    0.0   5.196628 6.724147 1.387543
  15  1    0.0   4.070688 10.005624 5.824711
  16  1    0.0   7.952348 7.991789 3.210053
  17  1    0.0   7.594908 1.604404 4.521929
  18  1    0.0   12.349059 1.782311 1.170968
  19  1    0.0   7.997933 11.025631 11.132180
  20  1    0.0   0.817243 4.702688 9.333002
  21  1    0.0   10.092139 1.941959 3.221032
  22  1    0.0   4.780017 7.928446 3.999612
  23  1    0.0   2.697807 -0.141611 6.213185
  24  1    0.0   9.772535 1.882784 6.061598
  25  1    0.0   3.142652 1.122958 0.777021
  26  1    0.0   0.831917 10.210907 4.820429
  27  1    0.0   12.215475 7.884274 3.402703
  28  1    0.0   8.841385 0.733954 0.558637
  29  1    0.0   4.145053 2.265153 7.158021
  30  1    0.0   8.816311 5.017235 12.762845
  31  1    0.0   7.257012 3.002885 7.776138
  32  1    0.0   8.482873 4.441576 10.011921
  33  1    0.0   6.832648 9.177471 5.518247
  34  1    0.0   5.027533 11.214275 11.380191
  35  1    0.0   2.545993 6.515505 2.400512
  36  2    0.0   5.340044 8.467536 7.486258
  37  2    0.0   11.347480 11.164348 6.272992
  38  2    0.0   10.785917 8.297249 9.786304
  39  2    0.0   2.270000 -0.607214 12.062101
  40  2    0.0   8.828581 8.889418 7.053150
  41  2    0.0   9.932585 7.046236 4.078398
  42  2    0.0   6.852946 -0.975543 9.692075
  43  2    0.0   11.343176 3.597699 6.482344
  44  2    0.0   2.236180 3.166197 2.149143
  45  2    0.0   3.133867 7.866112 5.547266
  46  2    0.0   8.233890 10.305601 3.876625
  47  2    0.0   6.325038 9.297598 10.655036
  48  2    0.0   12.411536 2.132151 3.611627
  49  2    0.0   12.278020 8.194025 5.755542
  50  2    0.0   1.528873 4.627619 7.205856
  51  2    0.0   7.389903 0.114910 2.485836
  52  2    0.0   11.197692 0.869648 7.748538
  53  2    0.0   9.694403 8.256742 1.226488
  54  2    0.0   5.468382 2.034926 9.125000
  55  2    0.0   12.611489 2.434301 9.930561
  56  2    0.0   4.856458 0.297230 5.903451
  57  2    0.0   3.389158 5.608420 0.344812
  58  2    0.0   1.409208 -0.272834 1.648294
  59  2    0.0   7.478490 5.984844 1.894837
  60  2    0.0   2.831790 11.552053 4.304853
  61  2    0.0   8.394925 -0.119460 12.139137
  62  2    0.0   6.857453 3.081827 2.365720
  63  2    0.0   7.094372 3.629287 11.942963
  64  2    0.0   0.687082 5.782856 11.681263
  65  2    0.0   8.579568 2.071650 9.551355
  66  2    0.0   11.528380 -0.706567 12.158020
  67  2    0.0   10.822142 5.472371 8.668604
  68  2    0.0   0.408151 -0.742814 5.024378
  69  2    0.0   10.429941 3.802920 11.456945
  70  2    0.0   8.871922 3.062554 1.562586
  71  2    0.0   7.783697 0.760215 6.827996
  72  2    0.0   0.488183 10.495817 10.126936
  73  2    0.0   5.099576 6.362828 10.441048
  74  2    0.0   3.036569 8.399943 11.814100
  75  2    0.0   5.798920 3.034503 5.595310
  76  2    0.0   8.402914 3.693431 5.549548
  77  2    0.0   11.870504 3.965651 0.277633
  78  2    0.0   1.557492 7.207548 8.721779
  79  2    0.0   4.428649 1.550326 2.821718
  80  2    0.0   8.898149 9.458959 12.716802
  81  2    0.0   3.589420 8.562972 1.961642
  82  2    0.0   9.505933 0.087383 4.601393
  83  2    0.0   4.488835 5.456552 3.332688
  84  2    0.0   4.301280 12.561689 0.653796
  85  2    0.0   2.554736 0.762677 8.415793
  86  2    0.0   4.042357 4.695375 7.125981
  87  2    0.0   3.406594 11.206341 9.629684
  88  2    0.0   0.377383 6.547586 1.408221
  89  2    0.0   11.215363 10.154371 3.288473
  90  2    0.0   10.788095 0.082667 1.945946
  91  2    0.0   9.577452 11.308335 9.534638
  92  2    0.0   10.355682 4.460739 3.488580
  93  2    0.0   1.253265 9.605621 2.521747
  94  2    0.0   8.370811 6.650490 11.085995
  95  2    0.0   5.263106 0.286855 12.213698
  96  2    0.0   2.013797 10.699941 7.002659
  97  2    0.0   2.996795 4.041183 10.313555
  98  2    0.0   5.405133 10.209312 3.908367
  99  2    0.0   6.743341 6.897776 4.981228
 100  2    0.0   2.219227 2.113952 5.582605
 101  2    0.0   1.109860 5.734500 4.158804
 102  2    0.0   7.227449 5.378048 8.150488
 103  2    0.0   12.132228 8.916395 12.891724
 104  2    0.0   6.012082 11.276257 6.704730
 105  2    0.0   6.594885 8.789160 1.263122
