# Supplementary material for: New Reactive Force Field for Simulations of MoS2 Crystallization
Source: J Phys Chem C Nanomater Interfaces. 2022 May 26;126(22):9475–81. doi: 10.1021/acs.jpcc.2c01075 (PMC9189924; doi:10.1021/acs.jpcc.2c01075)
Supplement: Supplementary file 2 — jp2c01075_si_002.zip [file jp2c01075_si_002.zip › MoS2_JPCC/MoS2_MQ_11_forces.input]

# Converted from POSCAR to lammps format

105 atoms
2 atom types

0.000000   12.251000   xlo xhi
0.000000   12.251000   ylo yhi
0.000000   12.251000   zlo zhi

  0.000000    0.000000    0.000000   xy xz yz

Atoms

   1  1    0.0   10.735100 3.157740 8.974420
   2  1    0.0   -0.022639 1.743730 11.385200
   3  1    0.0   6.654400 9.524760 6.289550
   4  1    0.0   0.736479 0.899296 2.232580
   5  1    0.0   4.882950 9.453980 1.014560
   6  1    0.0   9.573800 5.916450 9.869060
   7  1    0.0   5.332160 2.779200 1.894080
   8  1    0.0   4.453680 2.924220 4.833950
   9  1    0.0   1.550330 8.877370 8.232510
  10  1    0.0   7.892960 10.764500 11.969400
  11  1    0.0   11.333600 4.686950 6.265340
  12  1    0.0   8.260920 9.770710 8.714380
  13  1    0.0   2.857070 7.670310 3.219650
  14  1    0.0   1.527550 6.894800 0.689876
  15  1    0.0   3.610900 0.927374 7.034700
  16  1    0.0   12.261000 7.768680 10.460400
  17  1    0.0   11.178100 11.803800 4.169020
  18  1    0.0   2.806800 2.085130 0.292350
  19  1    0.0   9.197530 11.209900 6.230670
  20  1    0.0   5.465830 2.954490 11.119900
  21  1    0.0   1.139660 6.906240 5.968290
  22  1    0.0   2.619280 1.407480 9.552960
  23  1    0.0   12.201700 6.012620 3.276550
  24  1    0.0   3.124500 8.683650 10.845600
  25  1    0.0   6.801120 5.455390 9.432810
  26  1    0.0   10.517200 11.742800 1.095970
  27  1    0.0   10.310300 1.737790 6.167090
  28  1    0.0   9.273010 0.867090 10.911100
  29  1    0.0   6.305130 8.700730 10.504200
  30  1    0.0   3.657860 8.744850 6.082230
  31  1    0.0   7.260600 3.637360 4.042560
  32  1    0.0   5.013010 3.503950 8.024600
  33  1    0.0   10.463000 6.631730 0.722488
  34  1    0.0   9.158800 5.744920 3.237290
  35  1    0.0   5.601320 9.245570 3.695830
  36  2    0.0   1.256080 9.565560 6.153880
  37  2    0.0   2.110000 6.368910 10.631100
  38  2    0.0   9.446560 10.398700 2.011450
  39  2    0.0   7.175910 2.914220 9.076970
  40  2    0.0   7.535050 9.541910 3.930900
  41  2    0.0   3.078680 0.464611 5.310500
  42  2    0.0   11.404500 0.669805 9.360780
  43  2    0.0   8.924010 1.013710 7.701640
  44  2    0.0   3.050470 3.003340 3.445840
  45  2    0.0   10.214400 7.715390 2.820940
  46  2    0.0   10.004200 3.044530 11.579000
  47  2    0.0   5.406180 11.041500 5.144660
  48  2    0.0   10.678500 1.661280 1.885560
  49  2    0.0   5.425920 7.723370 8.651230
  50  2    0.0   10.750900 9.988140 4.565390
  51  2    0.0   0.972960 9.987910 10.091300
  52  2    0.0   1.706570 3.391490 10.549500
  53  2    0.0   3.886860 10.033800 7.934210
  54  2    0.0   7.677960 5.941250 11.327100
  55  2    0.0   8.839060 0.461480 4.432620
  56  2    0.0   7.436330 8.529540 0.354420
  57  2    0.0   0.136187 2.495160 7.222410
  58  2    0.0   4.667790 0.597232 9.023510
  59  2    0.0   10.780700 4.552130 1.778940
  60  2    0.0   10.962000 6.963190 5.634520
  61  2    0.0   5.926010 1.697280 6.563430
  62  2    0.0   8.675410 6.422900 8.170050
  63  2    0.0   5.443240 7.550370 2.346120
  64  2    0.0   12.078500 8.713340 0.587474
  65  2    0.0   10.064500 10.456600 8.637010
  66  2    0.0   6.831030 11.349000 7.636150
  67  2    0.0   2.554310 9.689280 0.800859
  68  2    0.0   7.107820 3.270480 12.116100
  69  2    0.0   8.303020 5.887340 4.945990
  70  2    0.0   9.036020 3.810040 6.973750
  71  2    0.0   3.510210 6.312440 5.107760
  72  2    0.0   11.816000 5.286510 11.421200
  73  2    0.0   5.131990 0.945448 12.360900
  74  2    0.0   8.328110 3.218770 2.471040
  75  2    0.0   5.671870 10.989500 1.995970
  76  2    0.0   0.373898 10.950400 2.353870
  77  2    0.0   2.375290 5.496890 2.219310
  78  2    0.0   3.057530 0.481069 2.103290
  79  2    0.0   5.819690 4.940300 6.953910
  80  2    0.0   4.184750 4.276940 0.376434
  81  2    0.0   6.002190 7.604830 5.503400
  82  2    0.0   7.143170 12.099500 10.380800
  83  2    0.0   0.710638 1.474380 4.088990
  84  2    0.0   4.665430 10.611100 10.951600
  85  2    0.0   10.678600 3.224090 4.359360
  86  2    0.0   1.188670 4.613460 5.072780
  87  2    0.0   2.009600 12.227100 11.557900
  88  2    0.0   5.367760 4.813820 3.345060
  89  2    0.0   7.872020 6.115030 1.892360
  90  2    0.0   0.640608 8.408250 3.599110
  91  2    0.0   11.480600 7.919100 8.383540
  92  2    0.0   12.245100 5.114500 8.458070
  93  2    0.0   8.888760 8.792210 6.556990
  94  2    0.0   4.752140 7.139600 11.814900
  95  2    0.0   11.527100 11.903300 6.557090
  96  2    0.0   3.098400 9.963960 3.832000
  97  2    0.0   1.765720 0.127559 8.336810
  98  2    0.0   9.749550 8.120770 10.954200
  99  2    0.0   6.154100 1.492450 3.673420
 100  2    0.0   8.179020 0.543590 0.846853
 101  2    0.0   0.975862 3.168770 1.154930
 102  2    0.0   4.446950 4.948620 9.777320
 103  2    0.0   10.694000 10.870400 11.375600
 104  2    0.0   2.752260 6.870360 7.836230
 105  2    0.0   2.881940 3.452950 7.131110
