# Supplementary material for: New Reactive Force Field for Simulations of MoS2 Crystallization
Source: J Phys Chem C Nanomater Interfaces. 2022 May 26;126(22):9475–81. doi: 10.1021/acs.jpcc.2c01075 (PMC9189924; doi:10.1021/acs.jpcc.2c01075)
Supplement: Supplementary file 2 — jp2c01075_si_002.zip [file jp2c01075_si_002.zip › MoS2_JPCC/MoS2_MQ_11_new.input]

# Converted from POSCAR to lammps format

105 atoms
2 atom types

0.000000   13.200232   xlo xhi
0.000000   13.383895   ylo yhi
0.000000   12.481156   zlo zhi

 -1.302153    0.772196    0.548867   xy xz yz

Atoms

   1  1    0.0   11.941303 3.199165 8.938258
   2  1    0.0   1.073226 2.571987 11.351360
   3  1    0.0   6.727428 10.644265 5.800359
   4  1    0.0   0.772136 1.346657 1.960365
   5  1    0.0   3.952627 9.842885 0.926383
   6  1    0.0   10.347847 7.302684 10.025280
   7  1    0.0   4.864775 3.122911 1.852679
   8  1    0.0   4.845181 2.934933 4.665967
   9  1    0.0   1.052019 9.512917 8.546477
  10  1    0.0   8.528883 12.261969 12.081568
  11  1    0.0   12.328281 4.992270 6.708268
  12  1    0.0   8.192557 11.196677 8.812115
  13  1    0.0   2.485759 8.806342 3.165665
  14  1    0.0   0.507950 8.377464 1.259657
  15  1    0.0   4.788487 1.743071 7.160218
  16  1    0.0   12.741821 8.955102 11.357435
  17  1    0.0   12.235965 0.188208 4.035731
  18  1    0.0   3.549429 3.098278 12.267971
  19  1    0.0   9.628647 12.393210 6.341957
  20  1    0.0   6.141925 3.898815 10.985759
  21  1    0.0   0.948135 7.868311 6.008174
  22  1    0.0   3.555673 2.476272 9.409692
  23  1    0.0   12.550749 6.536125 3.703764
  24  1    0.0   2.641770 9.878119 11.677704
  25  1    0.0   7.736531 6.237123 9.122735
  26  1    0.0   9.713710 13.144176 1.131299
  27  1    0.0   12.067492 2.313334 5.914528
  28  1    0.0   11.360751 1.125654 10.863516
  29  1    0.0   6.352306 10.584960 10.883683
  30  1    0.0   2.811413 9.606050 6.507652
  31  1    0.0   7.592984 3.831019 3.972945
  32  1    0.0   5.897751 4.063589 8.225434
  33  1    0.0   10.577777 7.377158 1.108227
  34  1    0.0   9.712360 5.472154 3.202658
  35  1    0.0   4.887389 10.243301 3.512002
  36  2    0.0   0.436474 10.221419 6.453097
  37  2    0.0   1.606626 7.708391 11.680512
  38  2    0.0   8.266216 11.698153 2.022051
  39  2    0.0   8.115256 4.009292 9.404208
  40  2    0.0   7.040036 9.229956 4.015871
  41  2    0.0   4.054317 0.840105 5.103229
  42  2    0.0   13.357259 1.266251 9.549067
  43  2    0.0   10.131203 1.570595 9.037867
  44  2    0.0   3.235923 3.997766 3.384914
  45  2    0.0   10.459321 7.748373 3.549093
  46  2    0.0   11.941919 3.386633 11.376923
  47  2    0.0   5.719950 12.282680 4.688584
  48  2    0.0   11.531603 1.780408 2.283059
  49  2    0.0   7.215579 9.165976 9.329469
  50  2    0.0   10.536037 11.284119 4.537553
  51  2    0.0   0.731200 10.962622 10.539290
  52  2    0.0   2.372685 4.288165 10.351728
  53  2    0.0   3.042827 10.690377 8.619895
  54  2    0.0   8.429557 6.873933 11.245607
  55  2    0.0   10.226459 0.954675 5.071901
  56  2    0.0   6.688406 9.609394 0.300883
  57  2    0.0   0.562430 3.260038 7.409946
  58  2    0.0   5.847146 1.827943 9.411791
  59  2    0.0   11.716163 5.347796 1.824776
  60  2    0.0   11.821394 7.285089 6.086635
  61  2    0.0   6.867263 2.817987 6.225512
  62  2    0.0   9.435561 7.032444 7.886744
  63  2    0.0   4.600549 8.110420 2.373674
  64  2    0.0   11.634836 9.516114 0.962231
  65  2    0.0   10.378774 11.901292 8.595885
  66  2    0.0   7.286118 12.644128 7.171298
  67  2    0.0   1.627030 10.515567 1.327573
  68  2    0.0   6.782965 3.867796 0.282589
  69  2    0.0   8.655364 5.379280 5.278988
  70  2    0.0   10.398667 3.650570 7.121334
  71  2    0.0   3.218114 7.623587 5.221034
  72  2    0.0   11.963493 6.586405 11.646066
  73  2    0.0   4.991911 1.481905 0.010613
  74  2    0.0   8.946603 3.495129 2.184666
  75  2    0.0   4.785652 11.814630 1.853479
  76  2    0.0   11.905044 12.509286 1.984565
  77  2    0.0   1.514804 6.583971 2.433356
  78  2    0.0   3.059185 1.281980 1.974846
  79  2    0.0   6.432708 6.211826 7.118532
  80  2    0.0   3.939939 4.579724 0.094028
  81  2    0.0   5.230741 9.515775 6.962707
  82  2    0.0   7.076862 12.761971 10.284693
  83  2    0.0   0.770303 1.868955 4.259903
  84  2    0.0   4.284113 11.781000 11.349307
  85  2    0.0   11.581851 4.207764 4.453994
  86  2    0.0   0.978413 5.533676 5.244844
  87  2    0.0   2.926268 1.027703 11.195733
  88  2    0.0   5.826551 5.035605 3.302720
  89  2    0.0   8.409409 6.807629 1.706712
  90  2    0.0   0.061723 8.905875 3.730052
  91  2    0.0   11.898145 9.096735 9.137802
  92  2    0.0   12.009638 5.640633 8.975825
  93  2    0.0   8.892118 10.066201 6.687129
  94  2    0.0   4.776254 8.764988 11.558028
  95  2    0.0   11.790887 13.477147 6.332373
  96  2    0.0   2.837704 10.861866 4.472393
  97  2    0.0   2.991882 0.624390 8.054053
  98  2    0.0   10.333830 9.131202 11.657572
  99  2    0.0   6.413047 1.810240 3.206657
 100  2    0.0   8.964002 0.694018 0.131837
 101  2    0.0   0.758971 3.433638 0.821457
 102  2    0.0   5.315083 5.804642 9.764367
 103  2    0.0   10.859696 12.405729 11.588355
 104  2    0.0   2.025282 7.451320 8.109106
 105  2    0.0   3.845358 3.909712 6.930521
