# Supplementary material for: New Reactive Force Field for Simulations of MoS2 Crystallization
Source: J Phys Chem C Nanomater Interfaces. 2022 May 26;126(22):9475–81. doi: 10.1021/acs.jpcc.2c01075 (PMC9189924; doi:10.1021/acs.jpcc.2c01075)
Supplement: Supplementary file 2 — jp2c01075_si_002.zip [file jp2c01075_si_002.zip › MoS2_JPCC/MoS2_MQ_12_forces.input]

# Converted from POSCAR to lammps format

105 atoms
2 atom types

0.000000   12.251000   xlo xhi
0.000000   12.251000   ylo yhi
0.000000   12.251000   zlo zhi

  0.000000    0.000000    0.000000   xy xz yz

Atoms

   1  1    0.0   3.686540 8.006000 2.918510
   2  1    0.0   0.074618 1.799850 4.676160
   3  1    0.0   2.831570 8.343860 9.794980
   4  1    0.0   7.127890 11.585800 12.189400
   5  1    0.0   11.713000 9.913380 0.657997
   6  1    0.0   4.846240 10.728000 1.937150
   7  1    0.0   6.773090 3.665970 12.144600
   8  1    0.0   0.346148 7.740120 8.642610
   9  1    0.0   5.798880 4.308110 9.315320
  10  1    0.0   8.880530 6.601960 4.856450
  11  1    0.0   2.705610 3.263440 4.168260
  12  1    0.0   1.894330 2.579730 7.184770
  13  1    0.0   7.045150 5.319390 6.872910
  14  1    0.0   4.390150 10.304800 4.958110
  15  1    0.0   2.203300 9.015380 6.608280
  16  1    0.0   4.432490 3.690490 6.469060
  17  1    0.0   7.287750 10.969200 9.113180
  18  1    0.0   11.210200 1.967310 7.531750
  19  1    0.0   2.695680 5.627390 1.918630
  20  1    0.0   9.506450 0.877823 5.114490
  21  1    0.0   9.800530 6.257230 8.052160
  22  1    0.0   1.552660 2.813740 0.885217
  23  1    0.0   0.449984 0.311931 -0.070759
  24  1    0.0   6.590610 0.020485 4.320390
  25  1    0.0   9.039810 5.287430 10.800000
  26  1    0.0   8.919560 4.907100 1.802600
  27  1    0.0   10.558700 8.823350 3.464560
  28  1    0.0   3.797800 4.275230 11.542300
  29  1    0.0   8.129560 2.232950 2.563310
  30  1    0.0   10.325800 7.186300 0.813156
  31  1    0.0   0.641429 2.483000 9.987570
  32  1    0.0   11.158000 8.594720 6.145050
  33  1    0.0   4.858860 10.080800 8.058470
  34  1    0.0   4.699830 10.108600 11.292200
  35  1    0.0   9.756750 11.359100 10.692400
  36  2    0.0   1.888250 1.107030 1.908520
  37  2    0.0   11.341000 1.312040 3.052430
  38  2    0.0   0.196283 10.636600 10.744200
  39  2    0.0   2.305560 6.790260 8.039650
  40  2    0.0   6.420090 9.775000 3.902290
  41  2    0.0   8.002350 9.478000 10.731400
  42  2    0.0   4.170060 0.136152 3.384420
  43  2    0.0   9.266840 9.454470 1.577140
  44  2    0.0   5.267590 2.430730 10.666600
  45  2    0.0   9.796900 3.722510 3.433370
  46  2    0.0   11.066100 5.572630 10.179800
  47  2    0.0   6.645210 3.028890 7.511340
  48  2    0.0   3.527360 7.350310 0.711464
  49  2    0.0   5.550250 0.358126 5.936380
  50  2    0.0   10.051000 8.591420 8.458880
  51  2    0.0   6.862200 4.342450 2.457390
  52  2    0.0   8.007420 6.811300 0.509009
  53  2    0.0   5.286490 8.201120 9.811390
  54  2    0.0   4.770640 12.280200 12.209200
  55  2    0.0   6.331520 5.554020 5.061780
  56  2    0.0   9.892430 11.384700 8.756490
  57  2    0.0   7.417740 2.495540 4.767320
  58  2    0.0   5.079950 5.982320 7.828210
  59  2    0.0   2.018900 0.935123 5.016920
  60  2    0.0   10.936700 5.009340 0.722399
  61  2    0.0   7.938920 0.732495 10.218700
  62  2    0.0   8.905820 2.885850 11.917900
  63  2    0.0   2.096280 7.175590 3.729690
  64  2    0.0   8.927800 3.901360 9.060980
  65  2    0.0   9.306180 9.471490 5.224190
  66  2    0.0   7.793120 7.571960 6.829090
  67  2    0.0   8.681080 11.852000 3.173460
  68  2    0.0   10.577600 8.212740 11.237600
  69  2    0.0   2.435260 1.275640 11.030400
  70  2    0.0   0.847180 0.653140 8.364540
  71  2    0.0   7.971400 7.408340 3.317930
  72  2    0.0   4.534190 8.181200 6.047750
  73  2    0.0   12.289600 9.673610 4.595580
  74  2    0.0   11.884400 3.655710 5.691180
  75  2    0.0   11.041800 6.392700 3.837480
  76  2    0.0   2.877520 10.120300 0.424467
  77  2    0.0   11.510900 12.113600 6.002860
  78  2    0.0   0.343877 8.008520 1.583060
  79  2    0.0   0.147266 11.084200 2.070330
  80  2    0.0   4.629780 2.905340 4.086320
  81  2    0.0   6.898380 10.312200 7.044740
  82  2    0.0   6.241020 9.249900 0.787824
  83  2    0.0   1.321020 7.810680 10.926900
  84  2    0.0   6.164120 1.580310 1.938260
  85  2    0.0   0.510492 4.178200 8.387750
  86  2    0.0   5.365770 12.057200 9.211350
  87  2    0.0   2.523920 4.831760 5.954360
  88  2    0.0   5.609900 5.817150 11.436600
  89  2    0.0   9.132870 4.444670 6.173170
  90  2    0.0   7.870540 6.730120 9.584920
  91  2    0.0   3.209040 4.498140 9.489340
  92  2    0.0   3.963450 3.302520 1.319370
  93  2    0.0   0.389286 9.996360 7.901040
  94  2    0.0   4.420420 5.718820 2.927340
  95  2    0.0   9.579610 12.281600 0.469820
  96  2    0.0   8.616610 0.858867 6.835030
  97  2    0.0   2.570440 10.020000 3.274690
  98  2    0.0   0.769782 4.397460 2.827470
  99  2    0.0   3.045250 11.265500 6.813650
 100  2    0.0   2.843700 10.712400 9.665460
 101  2    0.0   11.664600 2.284150 0.282528
 102  2    0.0   3.551980 1.978120 8.077940
 103  2    0.0   1.504860 5.067890 11.897900
 104  2    0.0   12.090600 6.429530 6.541670
 105  2    0.0   10.773500 1.951300 9.907830
