# Supplementary material for: New Reactive Force Field for Simulations of MoS2 Crystallization
Source: J Phys Chem C Nanomater Interfaces. 2022 May 26;126(22):9475–81. doi: 10.1021/acs.jpcc.2c01075 (PMC9189924; doi:10.1021/acs.jpcc.2c01075)
Supplement: Supplementary file 2 — jp2c01075_si_002.zip [file jp2c01075_si_002.zip › MoS2_JPCC/MoS2_MQ_12_new.input]

# Converted from POSCAR to lammps format

105 atoms
2 atom types

0.000000   13.148139   xlo xhi
0.000000   13.331833   ylo yhi
0.000000   12.227492   zlo zhi

 -1.793407    0.335025    0.345270   xy xz yz

Atoms

   1  1    0.0   2.822532 8.614325 2.675615
   2  1    0.0   12.677475 2.368017 4.649973
   3  1    0.0   1.760247 10.141363 9.571217
   4  1    0.0   6.686650 12.831593 11.793739
   5  1    0.0   10.425926 10.926213 0.861361
   6  1    0.0   3.547274 11.406997 1.474799
   7  1    0.0   6.651485 4.077169 0.009465
   8  1    0.0   -0.414711 8.535919 8.875824
   9  1    0.0   5.589489 5.253653 9.629648
  10  1    0.0   8.627881 7.266269 5.246922
  11  1    0.0   2.513858 3.859954 4.561167
  12  1    0.0   1.416618 3.138083 7.066579
  13  1    0.0   7.449588 5.813070 7.472866
  14  1    0.0   3.242929 11.473222 4.277182
  15  1    0.0   1.111144 9.945371 6.418233
  16  1    0.0   4.038428 4.237290 6.907332
  17  1    0.0   6.901960 12.898909 8.780109
  18  1    0.0   11.755473 1.479111 7.230589
  19  1    0.0   2.123606 6.059907 2.210855
  20  1    0.0   9.891103 0.995588 4.929128
  21  1    0.0   9.867809 6.875730 8.019756
  22  1    0.0   1.415370 2.868536 1.003182
  23  1    0.0   0.692564 0.362620 0.371877
  24  1    0.0   7.420606 0.254444 3.694186
  25  1    0.0   9.234022 6.179075 11.125933
  26  1    0.0   8.576105 5.518747 1.572651
  27  1    0.0   10.530151 9.520858 3.430742
  28  1    0.0   3.844316 4.332413 11.771528
  29  1    0.0   8.804708 2.726628 2.753604
  30  1    0.0   9.653693 8.327810 1.125867
  31  1    0.0   0.461003 2.625552 10.273945
  32  1    0.0   11.374925 8.788863 6.028065
  33  1    0.0   3.640082 11.667459 7.482599
  34  1    0.0   4.030053 11.948711 10.262712
  35  1    0.0   9.000770 13.507890 10.410678
  36  2    0.0   2.395431 0.978374 1.857774
  37  2    0.0   10.980605 1.636135 2.976656
  38  2    0.0   11.523022 12.566194 10.981184
  39  2    0.0   1.759475 8.208446 8.020654
  40  2    0.0   4.760580 10.029280 3.009134
  41  2    0.0   7.841439 11.331270 10.301823
  42  2    0.0   3.325241 13.395954 2.784505
  43  2    0.0   8.652523 10.275670 2.250573
  44  2    0.0   5.760315 3.068728 10.843607
  45  2    0.0   10.027543 4.555915 3.260369
  46  2    0.0   11.304404 6.710335 9.893456
  47  2    0.0   6.286687 3.701324 7.821886
  48  2    0.0   2.639369 7.801609 0.604919
  49  2    0.0   4.037582 13.325148 5.557916
  50  2    0.0   10.495064 9.269487 8.208255
  51  2    0.0   6.706481 4.123136 2.328386
  52  2    0.0   7.582863 7.303788 0.190616
  53  2    0.0   4.155791 9.899747 9.123908
  54  2    0.0   4.358536 13.569455 12.048225
  55  2    0.0   6.761099 5.964256 5.083913
  56  2    0.0   9.319852 12.570811 8.198116
  57  2    0.0   7.850460 2.290970 4.781840
  58  2    0.0   5.012753 6.471545 7.543567
  59  2    0.0   1.769424 1.704801 5.120116
  60  2    0.0   10.691284 6.193730 0.640498
  61  2    0.0   8.692170 1.359267 10.357321
  62  2    0.0   9.291752 3.991069 12.106747
  63  2    0.0   0.977438 7.502944 3.648007
  64  2    0.0   9.158052 4.776004 9.012695
  65  2    0.0   9.264141 9.817672 5.410154
  66  2    0.0   7.854523 8.161207 7.266459
  67  2    0.0   7.323318 12.234602 4.401455
  68  2    0.0   10.105309 9.790732 11.350759
  69  2    0.0   2.673424 2.133740 11.032564
  70  2    0.0   0.725661 1.063204 8.353631
  71  2    0.0   7.995860 7.433309 2.897582
  72  2    0.0   3.476274 9.666807 5.934861
  73  2    0.0   -0.635342 10.376719 4.818444
  74  2    0.0   12.161859 3.716514 6.489250
  75  2    0.0   10.906592 7.308520 4.235743
  76  2    0.0   2.244605 11.300641 11.770320
  77  2    0.0   10.416431 13.443077 5.368621
  78  2    0.0   11.949355 9.164722 1.510775
  79  2    0.0   11.292369 12.591850 2.270305
  80  2    0.0   4.711995 3.294586 4.939114
  81  2    0.0   6.121526 11.359055 7.238832
  82  2    0.0   5.448191 10.767810 12.056969
  83  2    0.0   0.521288 8.682505 10.971899
  84  2    0.0   8.022357 0.827615 1.507219
  85  2    0.0   0.823648 4.529472 9.196318
  86  2    0.0   6.351248 0.312927 8.666242
  87  2    0.0   1.982839 5.340890 6.270984
  88  2    0.0   5.440987 6.159159 11.945583
  89  2    0.0   9.479450 5.293408 6.239460
  90  2    0.0   7.277039 6.965884 9.668206
  91  2    0.0   3.336471 5.622258 9.900816
  92  2    0.0   3.410301 3.941201 2.028678
  93  2    0.0   -0.127180 10.809116 8.284696
  94  2    0.0   4.092521 6.742351 3.358716
  95  2    0.0   8.556408 12.702018 0.481300
  96  2    0.0   9.371790 1.621568 7.234694
  97  2    0.0   1.581766 10.783326 2.706263
  98  2    0.0   0.463303 4.127988 3.089767
  99  2    0.0   1.649333 12.206523 6.094278
 100  2    0.0   2.026593 12.530876 9.127396
 101  2    0.0   12.352966 2.204267 0.240080
 102  2    0.0   3.459753 2.367709 8.005848
 103  2    0.0   1.236449 5.114940 0.109385
 104  2    0.0   12.191179 6.861192 7.133376
 105  2    0.0   11.385024 2.407902 9.552355
