# Supplementary material for: New Reactive Force Field for Simulations of MoS2 Crystallization
Source: J Phys Chem C Nanomater Interfaces. 2022 May 26;126(22):9475–81. doi: 10.1021/acs.jpcc.2c01075 (PMC9189924; doi:10.1021/acs.jpcc.2c01075)
Supplement: Supplementary file 2 — jp2c01075_si_002.zip [file jp2c01075_si_002.zip › MoS2_JPCC/MoS2_MQ_13_forces.input]

# Converted from POSCAR to lammps format

105 atoms
2 atom types

0.000000   12.251000   xlo xhi
0.000000   12.251000   ylo yhi
0.000000   12.251000   zlo zhi

  0.000000    0.000000    0.000000   xy xz yz

Atoms

   1  1    0.0   8.883630 8.163150 1.873170
   2  1    0.0   8.921300 6.966920 4.544530
   3  1    0.0   5.622630 3.765400 9.866740
   4  1    0.0   5.601160 3.167140 3.370510
   5  1    0.0   -0.042051 1.773400 2.171660
   6  1    0.0   2.913880 2.056730 9.852740
   7  1    0.0   8.275150 11.505700 10.418300
   8  1    0.0   1.151370 9.519580 -0.001963
   9  1    0.0   2.516990 10.338700 5.421230
  10  1    0.0   2.543220 2.608500 3.016560
  11  1    0.0   3.003220 4.868400 8.597720
  12  1    0.0   10.282100 4.437440 9.694310
  13  1    0.0   3.246300 5.312440 4.043820
  14  1    0.0   2.361810 7.277050 2.104570
  15  1    0.0   5.763080 0.972135 11.038000
  16  1    0.0   7.108400 8.754560 11.615900
  17  1    0.0   3.240450 11.533100 11.116500
  18  1    0.0   10.651100 10.448400 8.587950
  19  1    0.0   11.849800 7.108240 1.406380
  20  1    0.0   8.376820 2.490290 11.085000
  21  1    0.0   2.209220 7.083780 6.018570
  22  1    0.0   5.308710 6.618750 10.019700
  23  1    0.0   7.946750 9.913650 4.323590
  24  1    0.0   10.063700 1.588910 4.223060
  25  1    0.0   10.367700 9.407890 11.677700
  26  1    0.0   9.575990 5.693180 7.053420
  27  1    0.0   0.301075 5.995830 8.022680
  28  1    0.0   11.148300 3.251040 12.336900
  29  1    0.0   0.696224 0.795913 5.107290
  30  1    0.0   7.307230 0.758580 4.653370
  31  1    0.0   8.082170 3.962930 4.694680
  32  1    0.0   7.641520 10.911700 7.228680
  33  1    0.0   0.782402 11.583700 7.638310
  34  1    0.0   5.300900 10.724000 5.504010
  35  1    0.0   4.246960 8.832770 12.173900
  36  2    0.0   0.012681 4.877430 10.878600
  37  2    0.0   6.233020 2.976860 5.683810
  38  2    0.0   3.232090 4.244070 11.023500
  39  2    0.0   6.349260 5.230990 3.494360
  40  2    0.0   6.073360 6.992440 0.373417
  41  2    0.0   7.806170 3.004370 2.489000
  42  2    0.0   12.211500 7.695240 6.564420
  43  2    0.0   2.349560 0.807947 6.765930
  44  2    0.0   4.172860 2.791770 7.958810
  45  2    0.0   9.114640 4.479920 12.095700
  46  2    0.0   3.717680 12.011400 4.481070
  47  2    0.0   12.148600 7.751850 11.077500
  48  2    0.0   11.578100 0.888135 7.023040
  49  2    0.0   1.343600 12.182400 10.887500
  50  2    0.0   7.566710 0.614093 0.229841
  51  2    0.0   9.242490 6.002730 2.268670
  52  2    0.0   1.633350 4.294630 6.839030
  53  2    0.0   11.578900 10.031100 1.430080
  54  2    0.0   6.907000 7.996280 3.214640
  55  2    0.0   4.282820 6.991120 2.555270
  56  2    0.0   8.637120 9.235980 9.130790
  57  2    0.0   6.485140 8.956550 6.405040
  58  2    0.0   10.206500 6.817980 9.115430
  59  2    0.0   8.335530 4.186190 8.071070
  60  2    0.0   1.771030 0.447260 2.499390
  61  2    0.0   1.075280 5.633260 4.304600
  62  2    0.0   0.218227 9.614330 8.900000
  63  2    0.0   2.895940 10.006200 1.719910
  64  2    0.0   6.155000 11.043400 3.294560
  65  2    0.0   9.397630 8.035330 6.573380
  66  2    0.0   5.746200 10.391700 0.524256
  67  2    0.0   5.179400 1.427870 2.604600
  68  2    0.0   11.104000 3.891700 7.464750
  69  2    0.0   3.533780 9.950510 7.134390
  70  2    0.0   3.830740 4.180480 1.765370
  71  2    0.0   6.088160 3.192580 -0.038894
  72  2    0.0   6.266070 10.885600 9.846010
  73  2    0.0   3.644530 1.154780 0.140871
  74  2    0.0   10.791600 2.195360 10.131100
  75  2    0.0   10.491400 5.323580 4.814660
  76  2    0.0   2.602310 7.031700 11.755800
  77  2    0.0   10.276900 8.908920 3.875670
  78  2    0.0   4.127310 6.698400 5.936740
  79  2    0.0   9.226150 0.387993 8.537670
  80  2    0.0   10.475100 1.218120 0.925450
  81  2    0.0   0.936670 2.415830 0.233150
  82  2    0.0   6.792540 1.931200 8.871250
  83  2    0.0   3.947150 0.036043 9.025680
  84  2    0.0   2.860950 9.566460 10.157700
  85  2    0.0   5.503730 5.326700 8.036820
  86  2    0.0   1.180710 5.402860 1.409030
  87  2    0.0   4.034000 9.162770 4.356700
  88  2    0.0   7.197060 5.607940 10.329200
  89  2    0.0   0.120116 10.375500 5.579380
  90  2    0.0   5.475960 8.285000 9.135120
  91  2    0.0   -0.019271 2.971850 4.818220
  92  2    0.0   2.094770 7.232470 8.729740
  93  2    0.0   8.994590 1.984180 6.191360
  94  2    0.0   10.819100 11.661600 10.906900
  95  2    0.0   11.338900 12.027800 3.435490
  96  2    0.0   0.848593 8.317750 3.170670
  97  2    0.0   1.240310 2.485980 9.067130
  98  2    0.0   9.537950 11.141800 5.838910
  99  2    0.0   8.565710 0.291576 2.917490
 100  2    0.0   7.377300 6.094930 6.032250
 101  2    0.0   3.442270 2.927870 5.052860
 102  2    0.0   9.135020 7.283180 11.785000
 103  2    0.0   8.594550 10.303000 1.124870
 104  2    0.0   11.219100 3.840240 2.251780
 105  2    0.0   5.765200 0.228652 6.772820
