# Supplementary material for: New Reactive Force Field for Simulations of MoS2 Crystallization
Source: J Phys Chem C Nanomater Interfaces. 2022 May 26;126(22):9475–81. doi: 10.1021/acs.jpcc.2c01075 (PMC9189924; doi:10.1021/acs.jpcc.2c01075)
Supplement: Supplementary file 2 — jp2c01075_si_002.zip [file jp2c01075_si_002.zip › MoS2_JPCC/MoS2_MQ_13_new.input]

# Converted from POSCAR to lammps format

105 atoms
2 atom types

0.000000   12.889903   xlo xhi
0.000000   12.947808   ylo yhi
0.000000   12.680268   zlo zhi

 -0.783662    0.004080    1.128252   xy xz yz

Atoms

   1  1    0.0   8.055649 8.829266 1.597052
   2  1    0.0   9.046449 7.841390 4.349605
   3  1    0.0   5.625803 4.874834 10.309906
   4  1    0.0   5.539605 3.747045 3.771937
   5  1    0.0   0.069510 2.402098 2.349357
   6  1    0.0   3.230343 3.119463 10.367751
   7  1    0.0   8.178984 12.543158 10.698413
   8  1    0.0   0.653840 10.688786 12.544768
   9  1    0.0   2.270969 12.351522 5.935479
  10  1    0.0   2.848382 2.984083 2.915556
  11  1    0.0   3.239686 5.759307 9.210835
  12  1    0.0   10.542549 5.487404 9.902744
  13  1    0.0   3.573279 6.138933 4.026660
  14  1    0.0   1.443526 7.865026 2.475487
  15  1    0.0   6.098558 1.930280 11.196948
  16  1    0.0   6.202543 10.761610 12.134844
  17  1    0.0   3.508911 12.707268 11.614164
  18  1    0.0   10.363308 12.176026 9.113824
  19  1    0.0   11.311200 8.476305 1.871908
  20  1    0.0   8.567789 3.859617 11.251861
  21  1    0.0   2.086327 6.876305 6.434523
  22  1    0.0   4.883820 7.602481 10.951335
  23  1    0.0   7.702240 11.138316 4.461646
  24  1    0.0   10.216206 2.299392 3.828014
  25  1    0.0   10.116504 11.162106 12.106012
  26  1    0.0   9.875359 6.815038 6.868586
  27  1    0.0   0.046508 6.719244 8.485824
  28  1    0.0   11.340625 4.348289 12.184305
  29  1    0.0   0.832703 1.109510 4.624181
  30  1    0.0   7.805430 1.530333 4.904136
  31  1    0.0   8.250991 4.866097 4.781213
  32  1    0.0   8.123933 12.049845 7.310164
  33  1    0.0   -0.101780 12.431871 7.513609
  34  1    0.0   5.012738 12.010628 5.444914
  35  1    0.0   3.491458 9.114147 0.388136
  36  2    0.0   -0.200024 5.962610 10.946705
  37  2    0.0   6.563212 3.545463 5.927461
  38  2    0.0   3.506193 5.324576 11.527595
  39  2    0.0   6.467964 5.833048 3.405634
  40  2    0.0   5.397316 7.582503 0.460461
  41  2    0.0   8.020163 3.295856 2.970908
  42  2    0.0   0.142240 8.188086 6.689780
  43  2    0.0   1.885227 1.518166 6.665152
  44  2    0.0   4.366836 3.862984 8.417134
  45  2    0.0   9.494558 5.904113 12.069400
  46  2    0.0   4.587036 1.011839 5.668812
  47  2    0.0   11.587993 9.274094 12.074869
  48  2    0.0   12.072254 1.080005 7.923883
  49  2    0.0   1.066825 12.786984 11.522490
  50  2    0.0   8.299218 1.640378 12.110764
  51  2    0.0   9.406566 6.965034 2.030847
  52  2    0.0   1.588049 4.957988 7.613461
  53  2    0.0   11.692735 10.773146 1.033748
  54  2    0.0   6.802733 8.936203 3.619288
  55  2    0.0   3.743103 8.228726 2.862050
  56  2    0.0   8.548444 10.590119 9.091877
  57  2    0.0   6.548540 10.455053 6.474294
  58  2    0.0   10.845398 7.795380 8.988383
  59  2    0.0   8.562830 6.040948 8.755350
  60  2    0.0   1.943886 0.783105 2.564531
  61  2    0.0   1.225770 6.219889 4.298213
  62  2    0.0   12.159765 10.698301 8.895395
  63  2    0.0   1.841255 10.184141 1.792684
  64  2    0.0   5.806963 12.285604 3.384272
  65  2    0.0   10.068181 8.990865 6.114497
  66  2    0.0   4.847481 11.074721 0.857715
  67  2    0.0   4.897810 1.958080 2.431141
  68  2    0.0   11.496603 5.003134 7.618790
  69  2    0.0   2.130291 11.866231 8.118416
  70  2    0.0   4.138538 4.821930 2.025715
  71  2    0.0   6.466008 3.970096 12.449429
  72  2    0.0   5.737454 12.469023 10.393742
  73  2    0.0   4.019902 2.016229 12.409111
  74  2    0.0   10.610757 3.124596 10.274947
  75  2    0.0   10.460559 5.893251 4.751390
  76  2    0.0   1.753475 7.321794 0.161249
  77  2    0.0   9.571890 9.923320 3.127971
  78  2    0.0   4.305976 7.185076 5.951019
  79  2    0.0   9.321443 0.910161 8.732962
  80  2    0.0   12.269298 1.255576 0.364570
  81  2    0.0   1.334991 4.083507 1.507660
  82  2    0.0   7.213566 3.218998 9.387105
  83  2    0.0   4.390885 1.167046 9.548054
  84  2    0.0   2.582616 10.555419 10.946628
  85  2    0.0   5.351615 6.725303 8.730711
  86  2    0.0   12.389864 6.428062 1.905704
  87  2    0.0   3.355099 10.408161 5.212788
  88  2    0.0   6.862632 6.701817 11.361082
  89  2    0.0   0.026058 11.701265 5.269720
  90  2    0.0   5.513517 9.609301 10.041250
  91  2    0.0   12.453847 3.149704 4.599217
  92  2    0.0   2.222151 7.887895 8.733067
  93  2    0.0   9.469331 2.838382 5.986681
  94  2    0.0   10.457707 13.300450 11.153039
  95  2    0.0   11.669771 0.448996 3.587442
  96  2    0.0   -0.239691 8.997093 3.703377
  97  2    0.0   1.142813 2.738237 10.133356
  98  2    0.0   9.637891 11.916015 5.693678
  99  2    0.0   8.926629 0.405006 3.143008
 100  2    0.0   7.658468 6.851244 6.063953
 101  2    0.0   3.474764 3.859601 4.998041
 102  2    0.0   8.321998 9.427175 11.932340
 103  2    0.0   8.085021 10.962769 0.540947
 104  2    0.0   10.875479 3.621147 1.904347
 105  2    0.0   6.236474 13.497351 7.002288
