# Supplementary material for: New Reactive Force Field for Simulations of MoS2 Crystallization
Source: J Phys Chem C Nanomater Interfaces. 2022 May 26;126(22):9475–81. doi: 10.1021/acs.jpcc.2c01075 (PMC9189924; doi:10.1021/acs.jpcc.2c01075)
Supplement: Supplementary file 2 — jp2c01075_si_002.zip [file jp2c01075_si_002.zip › MoS2_JPCC/MoS2_MQ_14_forces.input]

# Converted from POSCAR to lammps format

105 atoms
2 atom types

0.000000   12.251000   xlo xhi
0.000000   12.251000   ylo yhi
0.000000   12.251000   zlo zhi

  0.000000    0.000000    0.000000   xy xz yz

Atoms

   1  1    0.0   11.613100 6.120520 3.692920
   2  1    0.0   2.217560 5.346120 3.346590
   3  1    0.0   8.450310 11.464700 4.255580
   4  1    0.0   11.692200 -0.069921 3.823970
   5  1    0.0   1.896460 9.662280 8.858110
   6  1    0.0   10.825600 5.767860 6.970010
   7  1    0.0   0.854327 7.337480 1.277390
   8  1    0.0   3.593160 4.748590 5.871540
   9  1    0.0   10.237500 2.899070 8.297860
  10  1    0.0   0.686297 10.885300 6.237020
  11  1    0.0   10.087100 6.487640 1.126960
  12  1    0.0   5.002100 4.278280 3.035160
  13  1    0.0   11.902200 1.873670 10.442100
  14  1    0.0   9.642310 1.846130 2.712520
  15  1    0.0   7.077200 6.881890 0.960109
  16  1    0.0   6.773020 9.332360 2.524090
  17  1    0.0   12.254000 1.571910 0.955439
  18  1    0.0   8.051700 4.210440 1.861020
  19  1    0.0   0.207930 9.242090 11.186500
  20  1    0.0   2.464070 11.821000 3.801940
  21  1    0.0   8.441350 9.667830 9.718010
  22  1    0.0   3.556510 4.296380 8.947640
  23  1    0.0   4.909720 1.994040 10.805700
  24  1    0.0   2.889250 7.959390 11.169000
  25  1    0.0   7.265830 2.324720 8.723910
  26  1    0.0   6.807800 2.109480 4.106840
  27  1    0.0   3.729950 10.386100 6.488250
  28  1    0.0   2.772830 1.284590 0.105575
  29  1    0.0   5.902080 9.429590 11.623500
  30  1    0.0   8.410790 7.264090 7.449420
  31  1    0.0   6.135420 5.662850 7.686870
  32  1    0.0   6.634220 11.870200 9.773440
  33  1    0.0   11.075600 8.797760 8.264170
  34  1    0.0   0.957854 3.945410 7.922830
  35  1    0.0   5.359260 11.379100 4.173420
  36  2    0.0   0.871530 11.816700 0.936050
  37  2    0.0   2.759240 3.267530 4.504570
  38  2    0.0   4.042190 11.288000 2.168440
  39  2    0.0   6.627330 4.816040 4.452100
  40  2    0.0   11.025000 11.476700 6.307190
  41  2    0.0   6.436060 10.000500 8.516030
  42  2    0.0   6.720630 7.692540 10.367300
  43  2    0.0   0.679974 3.255920 11.847200
  44  2    0.0   4.783390 1.928020 2.861940
  45  2    0.0   3.794600 9.441640 4.336400
  46  2    0.0   2.239170 9.327990 0.670743
  47  2    0.0   4.255950 6.680470 11.457100
  48  2    0.0   3.604900 3.318940 12.015400
  49  2    0.0   9.499530 9.920200 4.259450
  50  2    0.0   1.969720 4.917750 9.940960
  51  2    0.0   11.322300 5.184800 9.235600
  52  2    0.0   1.439490 11.080700 10.494400
  53  2    0.0   2.363220 11.876100 7.778460
  54  2    0.0   11.788600 2.437180 3.431950
  55  2    0.0   0.202731 6.542590 11.581900
  56  2    0.0   1.080170 0.926270 5.359720
  57  2    0.0   2.757140 2.642940 7.531030
  58  2    0.0   4.181450 6.410480 4.146530
  59  2    0.0   8.355790 8.878540 0.853128
  60  2    0.0   7.487710 1.703150 10.920000
  61  2    0.0   5.265770 0.993047 8.339740
  62  2    0.0   11.051000 9.618340 0.070019
  63  2    0.0   3.972740 0.622171 5.512420
  64  2    0.0   10.122500 3.475620 1.035360
  65  2    0.0   0.597636 10.203000 3.647330
  66  2    0.0   9.242120 3.750190 3.980830
  67  2    0.0   5.696910 4.703680 10.008100
  68  2    0.0   10.883400 0.532512 11.386000
  69  2    0.0   3.393800 6.387340 7.519960
  70  2    0.0   3.153880 5.528210 1.554310
  71  2    0.0   8.951500 9.693190 7.157050
  72  2    0.0   7.584610 1.912990 1.498500
  73  2    0.0   0.269728 4.843260 1.961420
  74  2    0.0   8.176880 5.614560 8.922500
  75  2    0.0   11.144900 8.220170 5.956030
  76  2    0.0   3.962160 8.699150 9.077050
  77  2    0.0   9.842060 7.652490 10.159500
  78  2    0.0   2.869690 1.287070 10.101300
  79  2    0.0   5.391470 3.387220 6.634200
  80  2    0.0   9.882150 3.106150 10.458900
  81  2    0.0   6.886520 11.431700 1.880570
  82  2    0.0   8.059290 11.152100 11.424600
  83  2    0.0   5.016710 8.078710 1.678490
  84  2    0.0   8.569470 5.512110 11.904000
  85  2    0.0   11.991100 1.365290 8.137330
  86  2    0.0   5.138280 0.859524 0.181205
  87  2    0.0   8.373210 6.564840 2.937000
  88  2    0.0   6.143890 4.353980 0.596742
  89  2    0.0   9.955070 11.804300 1.958310
  90  2    0.0   6.709420 9.396150 4.884520
  91  2    0.0   0.797004 6.030450 6.263720
  92  2    0.0   8.451300 0.437121 8.308740
  93  2    0.0   1.404910 7.467530 3.827930
  94  2    0.0   0.851628 7.437800 8.884160
  95  2    0.0   11.185800 10.882100 9.105710
  96  2    0.0   6.745910 -0.029269 5.951320
  97  2    0.0   4.347110 10.964100 10.740400
  98  2    0.0   8.338320 3.486000 6.929020
  99  2    0.0   9.256200 1.237610 5.362210
 100  2    0.0   1.904450 8.726960 6.439900
 101  2    0.0   6.027060 7.454830 6.936560
 102  2    0.0   11.024400 8.153510 2.587630
 103  2    0.0   2.041370 2.235960 1.979420
 104  2    0.0   8.981670 6.047110 5.673720
 105  2    0.0   11.488100 3.584000 6.092760
