# Supplementary material for: New Reactive Force Field for Simulations of MoS2 Crystallization
Source: J Phys Chem C Nanomater Interfaces. 2022 May 26;126(22):9475–81. doi: 10.1021/acs.jpcc.2c01075 (PMC9189924; doi:10.1021/acs.jpcc.2c01075)
Supplement: Supplementary file 2 — jp2c01075_si_002.zip [file jp2c01075_si_002.zip › MoS2_JPCC/MoS2_MQ_1_forces.input]

# Converted from POSCAR to lammps format

105 atoms
2 atom types

0.000000   12.251000   xlo xhi
0.000000   12.251000   ylo yhi
0.000000   12.251000   zlo zhi

  0.000000    0.000000    0.000000   xy xz yz

Atoms

   1  1    0.0   6.033330 10.741400 9.957170
   2  1    0.0   3.856710 3.989710 7.587500
   3  1    0.0   2.237710 2.880810 3.504820
   4  1    0.0   12.123800 8.397890 7.034670
   5  1    0.0   10.836200 11.767500 0.116835
   6  1    0.0   8.464120 3.468920 5.912050
   7  1    0.0   8.938600 7.021220 12.028800
   8  1    0.0   4.448800 5.708280 0.200520
   9  1    0.0   9.778050 2.917490 10.105100
  10  1    0.0   11.432200 4.340390 12.362700
  11  1    0.0   9.789661 5.658310 2.093010
  12  1    0.0   6.652080 8.223991 11.084300
  13  1    0.0   11.400500 5.075310 9.228100
  14  1    0.0   0.442200 11.154300 10.302700
  15  1    0.0   1.708560 4.287740 1.194440
  16  1    0.0   4.156790 6.259410 9.723220
  17  1    0.0   2.552700 8.808910 2.496760
  18  1    0.0   5.174280 1.207660 8.203390
  19  1    0.0   11.284700 10.942300 6.121760
  20  1    0.0   2.465870 0.164995 8.865100
  21  1    0.0   0.175734 0.748556 4.679430
  22  1    0.0   7.555230 1.250690 9.819460
  23  1    0.0   2.764890 1.473080 6.180900
  24  1    0.0   6.954050 8.530580 5.764140
  25  1    0.0   4.446470 3.008990 1.644080
  26  1    0.0   4.395960 6.843620 6.742940
  27  1    0.0   5.786670 0.629616 2.193600
  28  1    0.0   8.458440 11.909500 1.473450
  29  1    0.0   9.363910 9.056790 7.188280
  30  1    0.0   0.808719 9.995640 0.707004
  31  1    0.0   1.487160 6.045040 7.999630
  32  1    0.0   4.642870 7.499160 3.869140
  33  1    0.0   7.842730 1.439420 4.122110
  34  1    0.0   7.080440 10.554300 3.896270
  35  1    0.0   9.820200 5.683820 4.924240
  36  2    0.0   12.030400 11.166400 4.152570
  37  2    0.0   9.536830 10.911500 7.635150
  38  2    0.0   11.187700 6.301710 3.729520
  39  2    0.0   8.474720 1.316490 5.948010
  40  2    0.0   5.851700 0.529719 4.324260
  41  2    0.0   8.284030 5.318900 0.474167
  42  2    0.0   0.430426 9.063350 11.318300
  43  2    0.0   2.913180 5.221350 6.076870
  44  2    0.0   10.316100 3.773090 4.934730
  45  2    0.0   3.939080 0.822929 1.614660
  46  2    0.0   9.455270 1.550000 8.775410
  47  2    0.0   8.384080 5.319830 6.493610
  48  2    0.0   9.257640 4.554160 9.192410
  49  2    0.0   11.438300 0.773793 6.358620
  50  2    0.0   6.491760 10.930800 1.506360
  51  2    0.0   10.516700 8.331700 8.577250
  52  2    0.0   5.075750 9.306220 11.372700
  53  2    0.0   6.708530 10.499900 5.931680
  54  2    0.0   5.572890 5.493010 7.982360
  55  2    0.0   3.660990 11.886200 7.129170
  56  2    0.0   7.179430 3.440790 4.442340
  57  2    0.0   0.711359 5.753090 0.364608
  58  2    0.0   8.311500 5.897600 3.328630
  59  2    0.0   10.379900 7.481290 1.001830
  60  2    0.0   1.193430 4.504520 3.212150
  61  2    0.0   6.297050 2.476520 1.246440
  62  2    0.0   4.764920 8.696530 2.333620
  63  2    0.0   2.745880 9.998690 0.715173
  64  2    0.0   10.478900 11.499600 10.488200
  65  2    0.0   4.856520 2.516260 6.253630
  66  2    0.0   2.653140 4.482640 9.397410
  67  2    0.0   7.382640 8.167940 0.635416
  68  2    0.0   5.758320 12.214700 11.156600
  69  2    0.0   0.306207 6.574310 9.750140
  70  2    0.0   1.177230 2.809000 5.585350
  71  2    0.0   7.009140 12.298200 8.149210
  72  2    0.0   6.498560 2.761090 9.140830
  73  2    0.0   3.488870 1.417530 9.890780
  74  2    0.0   0.696411 12.080300 -0.016627
  75  2    0.0   10.710300 8.945390 5.539860
  76  2    0.0   12.105200 4.665130 7.470360
  77  2    0.0   3.249070 6.956520 11.558000
  78  2    0.0   7.776000 9.993630 10.409200
  79  2    0.0   0.690726 8.412890 2.124740
  80  2    0.0   0.590701 0.636656 9.004170
  81  2    0.0   0.812111 7.205870 5.911670
  82  2    0.0   2.530950 0.646142 4.207110
  83  2    0.0   9.087990 11.582501 3.621970
  84  2    0.0   2.435780 10.010600 3.734950
  85  2    0.0   5.701490 5.394980 10.917300
  86  2    0.0   9.944270 1.051130 0.942115
  87  2    0.0   5.575230 5.275080 1.670150
  88  2    0.0   3.481240 3.555150 12.051800
  89  2    0.0   3.996760 3.682320 3.754230
  90  2    0.0   9.521640 10.352400 0.912644
  91  2    0.0   5.885730 6.323600 5.142030
  92  2    0.0   11.914300 3.196030 10.148300
  93  2    0.0   0.479286 2.820380 0.701539
  94  2    0.0   7.449270 8.091991 7.606790
  95  2    0.0   3.181680 7.764200 8.464020
  96  2    0.0   11.573500 1.585140 3.429370
  97  2    0.0   8.346500 2.554010 11.364800
  98  2    0.0   2.805190 6.926170 3.628660
  99  2    0.0   8.247210 7.093390 10.217800
 100  2    0.0   10.285600 3.794530 1.992680
 101  2    0.0   0.814033 10.135600 7.058510
 102  2    0.0   4.396740 8.759890 5.609830
 103  2    0.0   7.918650 8.782670 3.886330
 104  2    0.0   2.529580 10.780900 9.930350
 105  2    0.0   5.282650 9.938200 8.597600
