# Supplementary material for: New Reactive Force Field for Simulations of MoS2 Crystallization
Source: J Phys Chem C Nanomater Interfaces. 2022 May 26;126(22):9475–81. doi: 10.1021/acs.jpcc.2c01075 (PMC9189924; doi:10.1021/acs.jpcc.2c01075)
Supplement: Supplementary file 2 — jp2c01075_si_002.zip [file jp2c01075_si_002.zip › MoS2_JPCC/MoS2_MQ_1.input]

# Converted from POSCAR to lammps format

105 atoms
2 atom types

0.000000   10.455227   xlo xhi
0.000000   12.454123   ylo yhi
0.000000   14.101389   zlo zhi

 -0.262927    0.152964   -0.858172   xy xz yz

Atoms

   1  1    0.0   1.060657 7.352504 9.840799
   2  1    0.0   7.281266 10.779658 11.622661
   3  1    0.0   4.493874 9.101921 5.860438
   4  1    0.0   5.639928 5.051671 4.004208
   5  1    0.0   4.871742 1.728259 10.703844
   6  1    0.0   0.544250 10.036136 13.447715
   7  1    0.0   5.748792 0.220547 0.307863
   8  1    0.0   8.634597 -0.532993 9.150101
   9  1    0.0   7.152298 10.030614 3.056863
  10  1    0.0   4.455678 4.988335 7.859837
  11  1    0.0   4.912742 0.504461 7.692219
  12  1    0.0   2.198832 6.934437 13.338869
  13  1    0.0   0.513382 4.565693 8.311510
  14  1    0.0   8.396778 3.766035 3.360907
  15  1    0.0   2.103027 1.095950 8.780315
  16  1    0.0   1.360325 6.433156 4.384360
  17  1    0.0   8.787338 0.017808 1.320980
  18  1    0.0   1.671147 3.652063 12.425184
  19  1    0.0   6.973893 7.629126 8.881362
  20  1    0.0   3.913663 9.917949 10.484540
  21  1    0.0   9.407217 3.599979 11.034879
  22  1    0.0   2.519415 -0.012059 13.857807
  23  1    0.0   1.422188 10.102467 6.846685
  24  1    0.0   4.871506 5.808700 12.162986
  25  1    0.0   2.981441 2.233978 6.208599
  26  1    0.0   9.136466 7.326220 5.422089
  27  1    0.0   0.374615 0.093594 3.393624
  28  1    0.0   8.750675 2.474841 7.814868
  29  1    0.0   5.910425 3.298895 0.822699
  30  1    0.0   5.113747 8.270615 1.998617
  31  1    0.0   1.952416 5.123777 1.896546
  32  1    0.0   7.688389 11.037291 5.949992
  33  1    0.0   5.074289 0.750590 3.681805
  34  1    0.0   7.157832 5.825213 13.864601
  35  1    0.0   1.794887 9.489359 2.586871
  36  2    0.0   6.181345 3.949001 12.955482
  37  2    0.0   2.335243 1.497377 11.345819
  38  2    0.0   0.539502 2.445412 7.167341
  39  2    0.0   7.899300 5.980065 3.848948
  40  2    0.0   1.684272 10.943502 4.502738
  41  2    0.0   3.931924 -0.226536 9.812167
  42  2    0.0   8.635682 4.574219 8.821743
  43  2    0.0   9.255917 10.144821 10.461481
  44  2    0.0   6.235376 2.808546 3.164500
  45  2    0.0   9.787362 1.928825 2.306107
  46  2    0.0   0.119459 -0.153917 13.448270
  47  2    0.0   -0.044164 7.970699 3.452724
  48  2    0.0   5.941938 10.381993 1.118091
  49  2    0.0   6.996717 8.900700 5.133858
  50  2    0.0   9.238925 7.994689 9.403888
  51  2    0.0   0.793468 5.089523 10.653052
  52  2    0.0   3.368478 4.947645 13.779377
  53  2    0.0   0.408849 4.481817 3.441907
  54  2    0.0   0.088845 5.774999 6.302866
  55  2    0.0   4.848769 7.505376 7.650196
  56  2    0.0   3.882096 0.589518 1.694248
  57  2    0.0   5.134046 11.592121 5.595374
  58  2    0.0   2.341787 6.221924 8.177560
  59  2    0.0   5.539919 5.806408 1.520514
  60  2    0.0   3.847477 3.944050 2.497311
  61  2    0.0   0.346952 7.947284 12.081634
  62  2    0.0   3.309039 9.242014 0.577195
  63  2    0.0   7.393892 0.485139 7.400524
  64  2    0.0   0.225553 11.820577 8.186189
  65  2    0.0   4.877316 7.250167 4.203179
  66  2    0.0   2.099628 9.304491 8.991661
  67  2    0.0   6.021295 7.628990 12.981725
  68  2    0.0   4.757393 1.221397 13.223607
  69  2    0.0   7.521243 7.944438 1.860709
  70  2    0.0   6.166236 8.930870 10.669065
  71  2    0.0   3.451713 4.665509 5.478146
  72  2    0.0   4.881804 10.406242 8.133222
  73  2    0.0   10.079376 2.489358 12.895897
  74  2    0.0   9.920144 1.525769 9.785158
  75  2    0.0   5.105926 10.530691 12.583329
  76  2    0.0   7.640366 0.803245 14.055524
  77  2    0.0   2.065474 1.754960 4.108945
  78  2    0.0   2.800382 -0.108329 6.848575
  79  2    0.0   2.340790 8.147045 5.918280
  80  2    0.0   4.102384 9.910312 3.481645
  81  2    0.0   2.784945 7.174212 2.608003
  82  2    0.0   7.106693 10.037746 8.092471
  83  2    0.0   8.125337 4.473077 1.005373
  84  2    0.0   8.761406 5.598667 12.286834
  85  2    0.0   7.203873 -0.064201 3.171324
  86  2    0.0   9.374446 10.607012 2.603699
  87  2    0.0   3.688525 3.841925 11.102449
  88  2    0.0   7.635065 6.497860 7.017452
  89  2    0.0   3.241639 7.487816 11.232214
  90  2    0.0   6.216641 4.984979 6.353751
  91  2    0.0   0.352142 8.857974 0.692382
  92  2    0.0   5.809719 5.778629 9.874791
  93  2    0.0   1.374434 11.621356 1.391306
  94  2    0.0   8.465921 3.100612 5.555538
  95  2    0.0   6.967870 0.259945 10.628999
  96  2    0.0   7.104923 2.956198 11.349612
  97  2    0.0   0.490685 6.013442 0.083759
  98  2    0.0   2.228045 10.756566 12.047221
  99  2    0.0   8.543121 10.043793 13.486282
 100  2    0.0   9.592801 0.135125 5.265494
 101  2    0.0   9.673936 9.495335 6.302610
 102  2    0.0   5.277914 2.021428 5.739185
 103  2    0.0   5.586672 2.728948 8.626279
 104  2    0.0   2.649779 3.419068 8.453003
 105  2    0.0   1.775817 3.120853 0.441435
