# Supplementary material for: New Reactive Force Field for Simulations of MoS2 Crystallization
Source: J Phys Chem C Nanomater Interfaces. 2022 May 26;126(22):9475–81. doi: 10.1021/acs.jpcc.2c01075 (PMC9189924; doi:10.1021/acs.jpcc.2c01075)
Supplement: Supplementary file 2 — jp2c01075_si_002.zip [file jp2c01075_si_002.zip › MoS2_JPCC/MoS2_MQ_1_new.input]

# Converted from POSCAR to lammps format

105 atoms
2 atom types

0.000000   13.141621   xlo xhi
0.000000   13.602840   ylo yhi
0.000000   13.524394   zlo zhi

 -0.665741   -0.005560    0.970189   xy xz yz

Atoms

   1  1    0.0   6.120452 12.882784 10.569693
   2  1    0.0   3.608899 5.122490 8.698497
   3  1    0.0   2.510946 2.595695 4.173538
   4  1    0.0   11.702353 9.511413 7.272537
   5  1    0.0   11.063807 13.077174 0.622506
   6  1    0.0   9.594072 4.431226 5.800955
   7  1    0.0   8.722849 8.750849 13.314082
   8  1    0.0   3.896583 5.674323 0.052562
   9  1    0.0   10.149047 4.304769 11.407375
  10  1    0.0   12.340585 4.552203 0.133552
  11  1    0.0   10.331280 6.611448 2.018722
  12  1    0.0   7.239060 10.863234 12.184835
  13  1    0.0   11.962115 6.125802 10.115074
  14  1    0.0   0.014758 14.026196 12.108947
  15  1    0.0   1.740604 4.413679 1.359051
  16  1    0.0   3.887631 7.280007 10.408215
  17  1    0.0   2.304909 9.927374 2.729008
  18  1    0.0   5.373174 2.313512 9.236659
  19  1    0.0   11.242322 12.116548 6.390478
  20  1    0.0   2.692109 1.783999 10.167034
  21  1    0.0   0.651669 0.782552 5.549644
  22  1    0.0   8.050432 2.665318 10.617343
  23  1    0.0   3.482123 2.057659 7.193745
  24  1    0.0   6.094390 9.914656 6.038845
  25  1    0.0   4.616398 3.487067 2.224058
  26  1    0.0   4.052168 7.688196 7.468493
  27  1    0.0   6.204081 1.040552 2.933233
  28  1    0.0   8.770585 13.242063 2.443410
  29  1    0.0   9.037566 10.322140 6.803585
  30  1    0.0   0.725585 11.140335 0.542391
  31  1    0.0   1.375959 6.993757 8.624454
  32  1    0.0   4.014979 8.205333 4.330127
  33  1    0.0   8.511822 1.799936 4.927955
  34  1    0.0   6.852840 12.803352 4.611547
  35  1    0.0   10.901727 6.871385 4.896040
  36  2    0.0   -0.447819 12.423478 4.493202
  37  2    0.0   9.213408 12.364983 7.661901
  38  2    0.0   12.328812 7.083452 3.015566
  39  2    0.0   9.523304 2.450740 6.910827
  40  2    0.0   6.307919 1.223093 5.251454
  41  2    0.0   7.987401 6.091715 0.930110
  42  2    0.0   0.382852 11.760540 11.828129
  43  2    0.0   2.579622 6.060907 6.734691
  44  2    0.0   11.661830 4.682956 4.949376
  45  2    0.0   3.868877 1.225819 2.679277
  46  2    0.0   10.280182 2.546575 9.978501
  47  2    0.0   9.181401 6.431209 6.751655
  48  2    0.0   9.670122 6.078498 10.071140
  49  2    0.0   12.270375 0.853593 7.173215
  50  2    0.0   6.484615 12.592038 2.200762
  51  2    0.0   9.955286 9.112431 8.622955
  52  2    0.0   5.175629 11.663403 12.423258
  53  2    0.0   5.317445 12.085777 6.261034
  54  2    0.0   5.527986 6.560061 8.885514
  55  2    0.0   3.273352 13.995556 8.801024
  56  2    0.0   8.371189 3.930094 3.994522
  57  2    0.0   0.765119 6.194127 0.294520
  58  2    0.0   8.942047 7.222366 3.713171
  59  2    0.0   11.008355 7.713545 0.000133
  60  2    0.0   1.414892 4.795555 3.518186
  61  2    0.0   6.833139 2.963470 1.875862
  62  2    0.0   4.764724 9.648718 2.825723
  63  2    0.0   2.921297 11.237459 0.840146
  64  2    0.0   10.790991 13.965950 11.938547
  65  2    0.0   5.132225 3.666940 7.251242
  66  2    0.0   2.138873 5.758405 10.474236
  67  2    0.0   8.025474 9.689780 0.803502
  68  2    0.0   6.168631 1.419472 11.600698
  69  2    0.0   -0.248272 8.190620 10.179814
  70  2    0.0   1.567421 3.119323 6.478421
  71  2    0.0   7.431233 0.970043 8.884580
  72  2    0.0   7.164083 4.177117 9.365895
  73  2    0.0   4.052007 3.638765 10.633505
  74  2    0.0   0.222197 13.376619 0.997829
  75  2    0.0   10.768482 10.023146 5.207630
  76  2    0.0   12.787667 5.166724 8.310962
  77  2    0.0   3.189368 8.522725 12.477084
  78  2    0.0   8.350891 12.252099 10.794970
  79  2    0.0   -0.027737 9.715850 2.112785
  80  2    0.0   0.461006 1.638851 9.963806
  81  2    0.0   -0.229830 7.778268 6.414575
  82  2    0.0   3.019535 0.517359 5.512509
  83  2    0.0   9.197311 13.471110 4.705699
  84  2    0.0   2.100758 11.393947 4.240254
  85  2    0.0   5.435538 6.163412 11.924658
  86  2    0.0   10.448768 1.268371 1.239566
  87  2    0.0   5.025296 5.997142 1.923130
  88  2    0.0   3.467501 3.284473 0.134467
  89  2    0.0   4.288738 4.204984 4.386785
  90  2    0.0   10.132948 11.469218 1.975645
  91  2    0.0   5.822844 7.447961 5.676295
  92  2    0.0   12.533509 4.395597 11.579683
  93  2    0.0   0.247898 2.723725 0.916985
  94  2    0.0   7.030905 9.676419 8.029589
  95  2    0.0   2.807195 8.956849 9.051056
  96  2    0.0   0.237771 2.075952 3.760283
  97  2    0.0   8.292995 3.807008 12.662681
  98  2    0.0   1.846652 7.879572 3.900792
  99  2    0.0   7.573006 8.760630 11.317361
 100  2    0.0   10.507472 4.373701 1.538753
 101  2    0.0   -0.470173 11.414583 8.069349
 102  2    0.0   3.649121 9.650793 6.108963
 103  2    0.0   7.812461 10.338902 4.562278
 104  2    0.0   3.084632 0.902930 12.156743
 105  2    0.0   5.069251 11.622804 9.177727
