# Supplementary material for: New Reactive Force Field for Simulations of MoS2 Crystallization
Source: J Phys Chem C Nanomater Interfaces. 2022 May 26;126(22):9475–81. doi: 10.1021/acs.jpcc.2c01075 (PMC9189924; doi:10.1021/acs.jpcc.2c01075)
Supplement: Supplementary file 2 — jp2c01075_si_002.zip [file jp2c01075_si_002.zip › MoS2_JPCC/MoS2_MQ_2_forces.input]

# Converted from POSCAR to lammps format

105 atoms
2 atom types

0.000000   12.251000   xlo xhi
0.000000   12.251000   ylo yhi
0.000000   12.251000   zlo zhi

  0.000000    0.000000    0.000000   xy xz yz

Atoms

   1  1    0.0   5.975880 7.352090 0.181086
   2  1    0.0   7.832620 2.327180 4.580160
   3  1    0.0   8.992780 8.951840 7.977400
   4  1    0.0   10.526100 9.642700 2.510050
   5  1    0.0   5.778660 7.274590 2.969070
   6  1    0.0   6.226310 10.045800 11.639400
   7  1    0.0   6.087490 2.380360 2.364910
   8  1    0.0   1.753520 10.764200 7.220430
   9  1    0.0   10.826700 12.072100 0.968370
  10  1    0.0   6.761610 1.066920 7.307090
  11  1    0.0   11.021500 10.776400 7.430730
  12  1    0.0   0.843121 5.476830 9.229920
  13  1    0.0   0.547099 9.668460 9.983160
  14  1    0.0   1.514580 2.552820 4.455580
  15  1    0.0   0.494044 1.317050 6.844830
  16  1    0.0   3.252340 4.297290 10.254200
  17  1    0.0   4.777190 7.071870 5.678230
  18  1    0.0   3.849350 9.726600 5.555440
  19  1    0.0   1.084500 10.063100 0.970416
  20  1    0.0   3.114690 0.345566 5.202990
  21  1    0.0   10.414400 6.708920 3.814870
  22  1    0.0   9.781070 1.379070 6.847230
  23  1    0.0   10.892600 7.610320 9.991460
  24  1    0.0   8.477260 6.236090 8.800370
  25  1    0.0   5.539480 11.856600 9.357860
  26  1    0.0   10.221600 2.234470 12.092900
  27  1    0.0   10.667400 4.615080 10.759800
  28  1    0.0   12.196600 4.621590 3.276030
  29  1    0.0   8.088070 8.685800 3.614740
  30  1    0.0   3.927890 3.211190 0.489097
  31  1    0.0   3.196480 10.789500 11.365600
  32  1    0.0   5.334180 0.591045 0.166058
  33  1    0.0   8.056350 3.948930 7.235230
  34  1    0.0   0.734973 7.729630 2.608790
  35  1    0.0   3.409430 5.701840 7.695760
  36  2    0.0   2.646680 0.482153 7.524860
  37  2    0.0   4.952300 9.698350 9.965150
  38  2    0.0   8.471200 1.972330 8.531940
  39  2    0.0   0.383982 9.136440 7.477750
  40  2    0.0   0.027849 6.146730 11.225900
  41  2    0.0   6.294560 3.046830 6.087320
  42  2    0.0   4.793240 11.788100 4.791980
  43  2    0.0   11.178600 0.296927 5.604010
  44  2    0.0   4.682310 4.291140 1.879190
  45  2    0.0   1.630860 6.379550 1.814000
  46  2    0.0   9.884770 1.352360 1.721410
  47  2    0.0   8.229690 0.244003 5.758310
  48  2    0.0   1.913250 11.799900 0.664548
  49  2    0.0   10.617500 5.178880 2.282570
  50  2    0.0   5.654130 6.469880 11.008800
  51  2    0.0   3.598120 2.214160 5.252310
  52  2    0.0   2.793640 6.309030 9.804280
  53  2    0.0   5.067820 3.645580 11.201100
  54  2    0.0   9.236530 7.959950 2.019440
  55  2    0.0   6.162650 6.028140 4.820630
  56  2    0.0   7.111870 11.892700 11.030000
  57  2    0.0   6.949630 6.211890 1.404160
  58  2    0.0   7.073410 4.915520 8.912600
  59  2    0.0   1.005680 6.136260 7.468200
  60  2    0.0   9.406300 10.779500 0.848487
  61  2    0.0   3.140060 7.992140 4.780100
  62  2    0.0   6.324350 9.309720 2.982810
  63  2    0.0   6.451710 11.237701 7.743810
  64  2    0.0   7.588170 3.724090 3.279490
  65  2    0.0   1.937440 10.631200 5.079330
  66  2    0.0   0.903249 11.455700 9.923900
  67  2    0.0   11.848800 3.282200 11.988300
  68  2    0.0   11.740000 2.767440 3.509990
  69  2    0.0   2.132130 4.096660 3.483640
  70  2    0.0   11.084601 4.297960 8.865240
  71  2    0.0   4.833410 10.784000 0.940760
  72  2    0.0   10.830401 9.445330 10.759600
  73  2    0.0   6.970980 2.134240 0.623754
  74  2    0.0   9.641640 3.335690 5.681880
  75  2    0.0   11.726100 5.442530 4.982180
  76  2    0.0   9.308340 10.721500 8.752800
  77  2    0.0   11.862100 11.317300 2.688660
  78  2    0.0   9.968380 9.619610 6.226510
  79  2    0.0   1.688310 3.385470 9.542600
  80  2    0.0   4.362500 7.470340 1.671330
  81  2    0.0   5.576060 1.641790 8.746630
  82  2    0.0   2.349490 4.220590 0.018972
  83  2    0.0   8.983650 3.325330 11.076400
  84  2    0.0   11.633000 1.489840 8.411930
  85  2    0.0   4.202200 4.020140 8.187770
  86  2    0.0   3.277370 9.620550 7.675800
  87  2    0.0   11.791100 8.471240 4.263020
  88  2    0.0   3.476720 5.344300 5.788900
  89  2    0.0   8.970810 6.794450 5.028940
  90  2    0.0   9.254330 6.619000 10.966400
  91  2    0.0   2.218870 9.407300 2.392290
  92  2    0.0   10.172700 7.105170 7.825980
  93  2    0.0   3.715250 0.615335 10.696500
  94  2    0.0   7.609010 8.745940 11.988100
  95  2    0.0   10.727100 0.584622 11.221500
  96  2    0.0   8.890431 10.439600 3.744520
  97  2    0.0   6.878690 0.846648 3.252310
  98  2    0.0   4.915310 6.925800 7.807570
  99  2    0.0   2.271270 8.915011 11.687000
 100  2    0.0   4.172880 1.382390 1.779340
 101  2    0.0   5.659680 9.048580 5.919360
 102  2    0.0   0.728982 3.207490 6.450850
 103  2    0.0   1.792810 0.904598 3.490680
 104  2    0.0   11.920800 8.368730 0.934714
 105  2    0.0   7.363840 8.216680 8.692560
