# Supplementary material for: New Reactive Force Field for Simulations of MoS2 Crystallization
Source: J Phys Chem C Nanomater Interfaces. 2022 May 26;126(22):9475–81. doi: 10.1021/acs.jpcc.2c01075 (PMC9189924; doi:10.1021/acs.jpcc.2c01075)
Supplement: Supplementary file 2 — jp2c01075_si_002.zip [file jp2c01075_si_002.zip › MoS2_JPCC/MoS2_MQ_2.input]

# Converted from POSCAR to lammps format

105 atoms
2 atom types

0.000000   10.796852   xlo xhi
0.000000   12.713887   ylo yhi
0.000000   13.902261   zlo zhi

  0.291193   -1.633042   -0.156140   xy xz yz

Atoms

   1  1    0.0   0.740351 11.639066 13.489461
   2  1    0.0   3.161692 11.403400 10.034956
   3  1    0.0   4.315997 3.576022 4.651274
   4  1    0.0   7.634501 3.296772 12.922539
   5  1    0.0   3.432595 2.170965 11.945639
   6  1    0.0   3.901749 7.116215 10.422862
   7  1    0.0   0.009527 12.477937 8.045301
   8  1    0.0   7.805522 8.165229 4.646347
   9  1    0.0   5.606415 9.824291 11.613200
  10  1    0.0   6.701071 0.368993 10.231805
  11  1    0.0   10.490864 11.193917 2.909705
  12  1    0.0   2.584901 8.239978 3.752076
  13  1    0.0   8.083375 5.501085 5.682643
  14  1    0.0   10.170216 7.625086 6.051972
  15  1    0.0   9.162375 9.175367 10.016054
  16  1    0.0   8.099251 1.630203 3.308663
  17  1    0.0   1.750982 12.578018 4.603742
  18  1    0.0   5.201414 12.524174 0.573231
  19  1    0.0   1.585663 5.722885 2.257732
  20  1    0.0   8.194674 6.909400 12.477273
  21  1    0.0   6.406681 12.322327 4.063988
  22  1    0.0   6.769295 5.120761 1.326858
  23  1    0.0   7.261185 11.031090 13.779577
  24  1    0.0   6.904959 3.614339 9.975990
  25  1    0.0   -0.441860 5.567599 9.695328
  26  1    0.0   1.397879 4.263982 4.513814
  27  1    0.0   4.177353 4.338723 7.786584
  28  1    0.0   0.363834 7.781132 13.162058
  29  1    0.0   6.703138 10.893812 7.622293
  30  1    0.0   4.704068 0.249381 7.536030
  31  1    0.0   2.266868 9.292005 7.922924
  32  1    0.0   5.074448 9.077473 1.725131
  33  1    0.0   2.088212 4.606778 11.536975
  34  1    0.0   1.342692 2.844918 2.055139
  35  1    0.0   -0.231275 1.990040 10.041496
  36  2    0.0   3.972502 4.266120 12.965769
  37  2    0.0   1.004785 2.578703 12.093827
  38  2    0.0   -0.358462 5.364220 5.748864
  39  2    0.0   4.201455 7.899563 8.264960
  40  2    0.0   1.836439 6.035252 9.672733
  41  2    0.0   7.963155 2.923136 1.226932
  42  2    0.0   9.016800 3.653624 10.976404
  43  2    0.0   4.140109 12.267350 5.370887
  44  2    0.0   1.839828 10.451775 3.487274
  45  2    0.0   5.846259 2.384257 11.615171
  46  2    0.0   2.664635 0.551300 1.245384
  47  2    0.0   10.547203 4.350829 2.791053
  48  2    0.0   4.731903 11.304055 2.622173
  49  2    0.0   0.013821 9.501155 11.682889
  50  2    0.0   -0.369577 5.772772 12.110386
  51  2    0.0   0.289718 7.535725 3.548952
  52  2    0.0   1.806200 8.024014 6.018480
  53  2    0.0   1.949832 9.613031 13.769296
  54  2    0.0   5.085827 4.323788 2.588877
  55  2    0.0   3.063947 5.744176 4.108299
  56  2    0.0   8.796119 12.268239 4.373777
  57  2    0.0   0.293736 2.543244 0.049893
  58  2    0.0   5.420725 5.352233 9.612825
  59  2    0.0   6.362903 2.037544 8.406142
  60  2    0.0   8.328337 6.973883 10.093323
  61  2    0.0   3.900218 2.299583 6.706204
  62  2    0.0   7.702434 6.092831 3.447493
  63  2    0.0   5.286014 2.000631 0.428228
  64  2    0.0   4.329194 0.572905 9.914254
  65  2    0.0   6.806555 0.176147 6.456465
  66  2    0.0   7.175196 10.622641 9.922405
  67  2    0.0   2.268552 5.017115 6.841928
  68  2    0.0   1.401917 11.158792 6.535022
  69  2    0.0   2.478644 6.771995 12.492816
  70  2    0.0   1.010185 10.673173 9.394813
  71  2    0.0   7.452401 12.593744 1.728089
  72  2    0.0   5.719134 7.466334 12.006215
  73  2    0.0   2.956682 7.693166 1.465588
  74  2    0.0   2.963547 4.265208 1.125686
  75  2    0.0   9.156417 10.485708 7.814336
  76  2    0.0   8.807105 5.455365 -0.038296
  77  2    0.0   1.572118 0.678969 9.129450
  78  2    0.0   7.919271 9.308328 12.279961
  79  2    0.0   8.014875 0.080236 12.264317
  80  2    0.0   8.492019 3.113292 4.917116
  81  2    0.0   7.870466 7.548484 6.905884
  82  2    0.0   0.237158 7.281300 0.656520
  83  2    0.0   2.711465 12.459833 12.217257
  84  2    0.0   4.822503 10.229090 13.872087
  85  2    0.0   9.092877 9.496122 1.650988
  86  2    0.0   0.377453 11.285250 0.700749
  87  2    0.0   4.362783 10.685956 8.130087
  88  2    0.0   0.096866 1.047378 6.198501
  89  2    0.0   5.987071 7.157177 0.883602
  90  2    0.0   -0.264966 3.584219 8.267268
  91  2    0.0   4.897922 8.293599 4.037775
  92  2    0.0   2.419565 2.163726 4.095368
  93  2    0.0   9.683382 9.509956 4.703424
  94  2    0.0   3.060013 3.341704 9.799360
  95  2    0.0   6.504870 10.072264 5.413068
  96  2    0.0   8.573702 4.546266 8.088872
  97  2    0.0   5.775322 12.168703 12.242181
  98  2    0.0   8.789283 0.770453 9.164285
  99  2    0.0   7.317924 9.543142 2.721567
 100  2    0.0   5.769640 1.866604 3.886579
 101  2    0.0   5.796058 4.863376 6.130119
 102  2    0.0   -0.674802 0.073000 11.826338
 103  2    0.0   -0.029946 7.859187 8.491638
 104  2    0.0   -0.213599 0.912196 3.018256
 105  2    0.0   3.340811 9.376169 11.154935
