# Supplementary material for: New Reactive Force Field for Simulations of MoS2 Crystallization
Source: J Phys Chem C Nanomater Interfaces. 2022 May 26;126(22):9475–81. doi: 10.1021/acs.jpcc.2c01075 (PMC9189924; doi:10.1021/acs.jpcc.2c01075)
Supplement: Supplementary file 2 — jp2c01075_si_002.zip [file jp2c01075_si_002.zip › MoS2_JPCC/MoS2_MQ_2_new.input]

# Converted from POSCAR to lammps format

105 atoms
2 atom types

0.000000   13.644923   xlo xhi
0.000000   13.192370   ylo yhi
0.000000   13.266791   zlo zhi

 -0.083300   -0.165991    0.180738   xy xz yz

Atoms

   1  1    0.0   6.605094 7.886483 0.413566
   2  1    0.0   8.169782 1.810278 5.122581
   3  1    0.0   10.742445 9.522298 9.053731
   4  1    0.0   11.340686 10.272930 2.540552
   5  1    0.0   6.126628 8.410288 3.250779
   6  1    0.0   5.989647 11.185197 13.136672
   7  1    0.0   6.686506 2.270130 2.605893
   8  1    0.0   1.836918 11.727762 7.773466
   9  1    0.0   11.634153 12.885260 0.888712
  10  1    0.0   7.368773 0.813214 7.905009
  11  1    0.0   12.381989 11.940775 8.032173
  12  1    0.0   1.277449 5.873878 10.562986
  13  1    0.0   0.235500 9.813877 9.677360
  14  1    0.0   1.423351 3.264202 4.892943
  15  1    0.0   0.355307 1.246450 6.649010
  16  1    0.0   3.854609 4.976150 11.160152
  17  1    0.0   5.246557 8.082657 6.468768
  18  1    0.0   4.215063 11.085359 6.414379
  19  1    0.0   0.915865 11.024341 0.752616
  20  1    0.0   2.894058 0.514030 5.911606
  21  1    0.0   11.664851 7.694214 3.668045
  22  1    0.0   10.258854 0.774498 7.496133
  23  1    0.0   12.324107 7.513857 10.268505
  24  1    0.0   9.663161 7.025749 9.733217
  25  1    0.0   5.840167 12.699894 10.437150
  26  1    0.0   11.544141 2.445413 13.006825
  27  1    0.0   12.125200 5.005600 11.851813
  28  1    0.0   0.463967 5.667616 3.785716
  29  1    0.0   9.084193 9.295375 3.642252
  30  1    0.0   4.745582 3.584324 0.657778
  31  1    0.0   3.153510 11.802069 12.798397
  32  1    0.0   5.428635 0.712258 13.230860
  33  1    0.0   8.813152 3.171187 7.662085
  34  1    0.0   0.195462 8.460232 2.316260
  35  1    0.0   4.107165 6.718160 8.828840
  36  2    0.0   2.234867 0.911645 8.111578
  37  2    0.0   4.722561 10.699946 11.262334
  38  2    0.0   9.050213 1.647374 9.387136
  39  2    0.0   0.197994 10.114907 7.326615
  40  2    0.0   0.122952 6.843137 12.316156
  41  2    0.0   6.735372 2.803370 6.647930
  42  2    0.0   5.122061 13.148158 6.584301
  43  2    0.0   12.062503 13.051343 5.940865
  44  2    0.0   6.005486 4.593779 2.161352
  45  2    0.0   2.052701 7.125776 2.569854
  46  2    0.0   11.033336 1.655539 1.846733
  47  2    0.0   8.551596 12.821320 6.235845
  48  2    0.0   1.680250 13.128376 0.313192
  49  2    0.0   12.654507 6.347851 1.944397
  50  2    0.0   6.043962 6.479050 12.207259
  51  2    0.0   3.779349 2.484691 4.987864
  52  2    0.0   3.215595 7.272685 10.948454
  53  2    0.0   5.590639 3.186133 12.001187
  54  2    0.0   10.207020 8.328578 1.848004
  55  2    0.0   6.446657 6.775370 5.122029
  56  2    0.0   7.330971 12.942690 12.157509
  57  2    0.0   7.694220 7.010159 2.207125
  58  2    0.0   8.554989 5.299669 8.557965
  59  2    0.0   0.717178 7.544006 8.936853
  60  2    0.0   9.929268 11.502653 0.831329
  61  2    0.0   4.226855 9.386848 4.613290
  62  2    0.0   7.156044 10.464044 2.984507
  63  2    0.0   7.242454 11.735664 8.965627
  64  2    0.0   8.391331 3.547878 3.636175
  65  2    0.0   2.136915 11.537099 5.382702
  66  2    0.0   0.478829 12.133023 9.810819
  67  2    0.0   13.574673 3.467390 -0.017279
  68  2    0.0   13.395430 3.545573 3.329594
  69  2    0.0   2.607775 5.221622 4.541232
  70  2    0.0   12.724659 4.959189 9.688255
  71  2    0.0   4.694550 12.007834 1.405692
  72  2    0.0   11.973139 9.764353 11.036627
  73  2    0.0   7.806480 1.564199 0.876527
  74  2    0.0   10.382826 2.650672 6.005771
  75  2    0.0   12.783120 6.382524 5.446659
  76  2    0.0   10.503559 12.041747 9.437430
  77  2    0.0   13.060533 12.154442 2.486835
  78  2    0.0   10.927494 10.357498 6.910732
  79  2    0.0   2.027712 3.689267 10.600408
  80  2    0.0   4.818329 8.963622 1.255058
  81  2    0.0   5.519859 1.443475 9.327524
  82  2    0.0   3.096734 4.975036 0.267212
  83  2    0.0   10.090413 3.784089 11.918385
  84  2    0.0   12.452879 1.191307 8.604538
  85  2    0.0   4.935137 4.662475 9.038479
  86  2    0.0   3.625530 10.579700 8.578219
  87  2    0.0   12.927973 9.559411 4.220033
  88  2    0.0   3.114488 7.178949 6.819636
  89  2    0.0   9.836100 7.964269 5.305238
  90  2    0.0   10.598047 6.945148 11.909473
  91  2    0.0   2.028422 10.079454 2.401902
  92  2    0.0   11.304676 7.380774 8.145143
  93  2    0.0   3.807807 0.492156 11.504959
  94  2    0.0   7.804369 9.611319 12.783779
  95  2    0.0   12.085100 0.487501 11.994826
  96  2    0.0   10.077027 11.283187 4.195884
  97  2    0.0   6.658708 0.433164 3.987376
  98  2    0.0   5.966192 7.937898 8.696565
  99  2    0.0   1.598712 10.104900 12.020079
 100  2    0.0   4.319104 1.665517 1.807331
 101  2    0.0   6.438382 10.168442 6.668982
 102  2    0.0   0.353436 3.533597 6.897012
 103  2    0.0   1.134195 0.958978 4.370059
 104  2    0.0   12.718203 9.456222 0.542907
 105  2    0.0   8.638728 9.039325 9.879086
