# Supplementary material for: New Reactive Force Field for Simulations of MoS2 Crystallization
Source: J Phys Chem C Nanomater Interfaces. 2022 May 26;126(22):9475–81. doi: 10.1021/acs.jpcc.2c01075 (PMC9189924; doi:10.1021/acs.jpcc.2c01075)
Supplement: Supplementary file 2 — jp2c01075_si_002.zip [file jp2c01075_si_002.zip › MoS2_JPCC/MoS2_MQ_3_forces.input]

# Converted from POSCAR to lammps format

105 atoms
2 atom types

0.000000   12.251000   xlo xhi
0.000000   12.251000   ylo yhi
0.000000   12.251000   zlo zhi

  0.000000    0.000000    0.000000   xy xz yz

Atoms

   1  1    0.0   6.851280 4.671090 3.350940
   2  1    0.0   4.478350 4.299900 4.849440
   3  1    0.0   11.931700 1.975880 1.623300
   4  1    0.0   7.010510 3.297310 9.733160
   5  1    0.0   4.398300 3.445860 8.014731
   6  1    0.0   11.695900 5.549150 6.532030
   7  1    0.0   5.539350 11.370300 3.852370
   8  1    0.0   7.287180 11.816400 1.565740
   9  1    0.0   2.494300 6.450120 3.858350
  10  1    0.0   9.578210 3.220750 10.875100
  11  1    0.0   7.077230 3.560110 6.161210
  12  1    0.0   3.966270 6.806880 1.266480
  13  1    0.0   4.515490 0.431397 1.489800
  14  1    0.0   1.928370 0.680546 0.057847
  15  1    0.0   4.176460 10.867100 6.232080
  16  1    0.0   10.114000 8.979230 9.496060
  17  1    0.0   6.116310 9.295300 8.363360
  18  1    0.0   11.189900 0.864415 4.166400
  19  1    0.0   8.608880 10.525900 7.722660
  20  1    0.0   9.515100 5.219810 4.905280
  21  1    0.0   1.780610 6.538560 11.474400
  22  1    0.0   8.792240 9.230060 1.601190
  23  1    0.0   4.719090 5.097320 10.897800
  24  1    0.0   4.383250 8.190010 10.832700
  25  1    0.0   11.853600 4.204760 12.171000
  26  1    0.0   8.438400 6.932910 3.025550
  27  1    0.0   4.384600 2.054920 10.952900
  28  1    0.0   10.820300 12.279400 6.880040
  29  1    0.0   11.333300 6.558860 10.192200
  30  1    0.0   3.119140 10.012200 8.959860
  31  1    0.0   2.027150 4.579610 6.646950
  32  1    0.0   0.471418 11.188600 2.316190
  33  1    0.0   1.307660 11.720400 7.229780
  34  1    0.0   0.821310 8.625950 3.423970
  35  1    0.0   8.651910 10.638800 11.424900
  36  2    0.0   2.117480 0.889173 10.454800
  37  2    0.0   12.083600 8.128300 9.277490
  38  2    0.0   0.632163 5.106420 10.065300
  39  2    0.0   3.260930 2.192140 0.904420
  40  2    0.0   9.705890 4.266240 0.265590
  41  2    0.0   5.716710 6.939410 12.099500
  42  2    0.0   9.983490 7.674970 1.927940
  43  2    0.0   7.940940 8.765440 12.130000
  44  2    0.0   1.072800 6.445160 7.124740
  45  2    0.0   5.225520 3.753970 2.830340
  46  2    0.0   3.549110 11.983000 8.155520
  47  2    0.0   7.024970 11.307100 8.551760
  48  2    0.0   0.507089 3.941910 1.619300
  49  2    0.0   1.912080 10.497400 3.427800
  50  2    0.0   9.890260 12.347900 8.560820
  51  2    0.0   0.840344 1.321180 3.338920
  52  2    0.0   3.097860 3.604630 10.177600
  53  2    0.0   11.905600 6.714100 -0.009027
  54  2    0.0   6.990570 11.593400 11.457800
  55  2    0.0   4.000640 0.683785 3.334180
  56  2    0.0   0.929208 6.662780 2.670600
  57  2    0.0   5.443060 10.724900 1.789200
  58  2    0.0   9.485320 7.107070 10.379500
  59  2    0.0   6.062470 5.067450 8.917440
  60  2    0.0   6.151960 5.556510 5.169310
  61  2    0.0   12.052200 0.167833 0.297000
  62  2    0.0   0.051036 9.464950 1.535450
  63  2    0.0   6.698600 7.901480 9.440900
  64  2    0.0   7.926930 2.277330 7.027080
  65  2    0.0   7.179710 8.987810 6.792720
  66  2    0.0   2.166740 7.998240 4.983860
  67  2    0.0   5.941410 3.569380 11.846500
  68  2    0.0   2.095900 0.080557 5.642190
  69  2    0.0   11.424800 5.150290 4.477060
  70  2    0.0   5.807970 11.893100 5.934070
  71  2    0.0   11.421900 2.630110 10.653500
  72  2    0.0   2.774710 2.537850 7.484940
  73  2    0.0   0.306638 0.999183 7.836180
  74  2    0.0   11.643300 8.631610 4.355870
  75  2    0.0   7.266880 8.511030 2.815350
  76  2    0.0   4.699680 10.253200 10.342100
  77  2    0.0   7.711440 11.968100 3.449090
  78  2    0.0   10.514900 1.861160 5.682150
  79  2    0.0   2.968100 5.068320 0.535330
  80  2    0.0   6.660800 1.377090 1.375380
  81  2    0.0   4.572570 9.790080 4.420570
  82  2    0.0   0.067116 3.769420 6.982400
  83  2    0.0   1.367920 10.512100 9.431900
  84  2    0.0   8.217020 3.228570 4.219150
  85  2    0.0   -0.093832 10.584500 6.504250
  86  2    0.0   9.992260 8.922420 7.542650
  87  2    0.0   8.808240 11.354600 6.010480
  88  2    0.0   10.199000 1.955120 2.460540
  89  2    0.0   8.235740 1.821230 10.816700
  90  2    0.0   2.965710 11.308000 0.320070
  91  2    0.0   3.894380 5.472200 7.016600
  92  2    0.0   10.802400 10.404800 10.578400
  93  2    0.0   9.783060 5.362090 6.977730
  94  2    0.0   3.347710 6.689660 9.644290
  95  2    0.0   10.694300 11.303600 3.704230
  96  2    0.0   5.613210 1.698280 8.970890
  97  2    0.0   8.867760 4.388910 9.477050
  98  2    0.0   2.412250 4.077110 4.381240
  99  2    0.0   2.774840 8.371020 0.295297
 100  2    0.0   7.504970 5.507510 1.725770
 101  2    0.0   9.414120 11.232700 1.057270
 102  2    0.0   8.979940 7.264280 4.875350
 103  2    0.0   5.213920 2.465180 5.788010
 104  2    0.0   3.948080 8.838590 7.312830
 105  2    0.0   4.582540 7.254300 3.038450
