# Supplementary material for: New Reactive Force Field for Simulations of MoS2 Crystallization
Source: J Phys Chem C Nanomater Interfaces. 2022 May 26;126(22):9475–81. doi: 10.1021/acs.jpcc.2c01075 (PMC9189924; doi:10.1021/acs.jpcc.2c01075)
Supplement: Supplementary file 2 — jp2c01075_si_002.zip [file jp2c01075_si_002.zip › MoS2_JPCC/MoS2_MQ_3.input]

# Converted from POSCAR to lammps format

105 atoms
2 atom types

0.000000   10.683732   xlo xhi
0.000000   12.257204   ylo yhi
0.000000   14.198759   zlo zhi

  0.208540   -0.622676    0.230176   xy xz yz

Atoms

   1  1    0.0   1.300127 3.945360 11.538095
   2  1    0.0   8.170092 0.293929 3.361123
   3  1    0.0   -0.356555 0.388263 12.058422
   4  1    0.0   5.597610 7.886317 3.292220
   5  1    0.0   8.456531 5.985455 10.709331
   6  1    0.0   5.780361 11.045463 9.343819
   7  1    0.0   4.209863 8.467845 0.656145
   8  1    0.0   0.012171 8.558930 11.984923
   9  1    0.0   9.446358 9.277694 3.267959
  10  1    0.0   6.444705 5.563218 0.330119
  11  1    0.0   0.922117 12.045354 0.525702
  12  1    0.0   7.753523 1.855025 5.699102
  13  1    0.0   3.882607 1.472105 2.985981
  14  1    0.0   9.939713 4.105834 6.852328
  15  1    0.0   1.770602 7.286558 9.206643
  16  1    0.0   7.905771 8.862087 9.353966
  17  1    0.0   3.124684 4.458423 14.144246
  18  1    0.0   9.565715 4.981965 3.335640
  19  1    0.0   0.712114 8.211966 5.004736
  20  1    0.0   4.063062 7.543718 11.102565
  21  1    0.0   2.300205 10.209093 8.936182
  22  1    0.0   7.186662 9.190308 5.395214
  23  1    0.0   3.912085 11.454266 13.268380
  24  1    0.0   9.693784 12.106570 6.873129
  25  1    0.0   10.685661 6.950381 0.185255
  26  1    0.0   3.059999 4.733747 6.533145
  27  1    0.0   3.190036 1.685431 11.034300
  28  1    0.0   2.866824 10.123398 5.883222
  29  1    0.0   6.171100 6.069585 8.209559
  30  1    0.0   3.207476 1.519159 6.724790
  31  1    0.0   4.202593 5.324117 4.012174
  32  1    0.0   7.218173 1.445747 0.107034
  33  1    0.0   0.129935 3.166488 1.253911
  34  1    0.0   7.786126 2.874667 10.008891
  35  1    0.0   7.038957 9.652786 13.445558
  36  2    0.0   1.524164 8.598639 7.240820
  37  2    0.0   5.510883 5.211131 6.065151
  38  2    0.0   4.050527 11.469955 7.670946
  39  2    0.0   3.759411 3.599840 12.117635
  40  2    0.0   7.161978 10.274560 11.140265
  41  2    0.0   6.337942 7.226527 10.319519
  42  2    0.0   9.734593 3.951266 10.798844
  43  2    0.0   6.930826 3.110294 12.283679
  44  2    0.0   2.823018 10.510572 0.500703
  45  2    0.0   5.763681 4.060676 9.325932
  46  2    0.0   1.337129 2.978718 6.284307
  47  2    0.0   4.770247 9.931592 2.431661
  48  2    0.0   9.095440 5.142417 0.949304
  49  2    0.0   3.419122 7.151109 2.595811
  50  2    0.0   5.004749 0.486809 1.119457
  51  2    0.0   1.155384 3.174534 13.698064
  52  2    0.0   9.323757 8.744721 0.921176
  53  2    0.0   10.106959 6.158180 5.493784
  54  2    0.0   10.007135 10.663629 13.148426
  55  2    0.0   7.854855 7.458836 7.197202
  56  2    0.0   0.572209 3.581049 3.505309
  57  2    0.0   6.631049 7.924994 0.885144
  58  2    0.0   3.889335 6.562944 13.426572
  59  2    0.0   1.766519 1.301466 2.026685
  60  2    0.0   0.031640 7.176765 2.839556
  61  2    0.0   2.249744 6.172863 5.010165
  62  2    0.0   7.707724 11.701462 5.556225
  63  2    0.0   4.403505 9.037685 9.199888
  64  2    0.0   1.574204 5.220063 0.924178
  65  2    0.0   5.748460 1.799848 7.115512
  66  2    0.0   8.362251 0.775624 10.919794
  67  2    0.0   6.897139 10.042798 7.642400
  68  2    0.0   5.182692 0.852159 12.311891
  69  2    0.0   3.580589 3.770226 2.370593
  70  2    0.0   9.888864 1.086134 4.788528
  71  2    0.0   1.139803 5.144363 8.037946
  72  2    0.0   6.909698 5.159705 12.520986
  73  2    0.0   10.026641 7.626520 9.704709
  74  2    0.0   3.643824 11.545121 10.705043
  75  2    0.0   4.823740 8.896901 5.348128
  76  2    0.0   4.124429 2.972545 5.003636
  77  2    0.0   -0.096162 6.087533 12.213703
  78  2    0.0   3.768274 12.260844 4.829692
  79  2    0.0   3.424461 2.347108 8.912802
  80  2    0.0   8.352277 4.883759 8.517192
  81  2    0.0   3.802514 6.543315 7.901420
  82  2    0.0   5.882706 3.353181 0.660346
  83  2    0.0   7.863822 7.459118 3.930924
  84  2    0.0   6.351884 1.002603 8.991024
  85  2    0.0   0.892362 1.809478 10.413885
  86  2    0.0   8.224659 4.088208 5.140949
  87  2    0.0   9.193332 1.681087 13.886219
  88  2    0.0   6.294267 1.686138 3.718457
  89  2    0.0   7.658552 11.454897 0.063014
  90  2    0.0   8.458317 7.808724 12.597712
  91  2    0.0   1.335338 8.332265 13.929661
  92  2    0.0   8.680215 2.343590 2.073624
  93  2    0.0   10.289489 11.306152 2.339336
  94  2    0.0   9.146732 2.040434 7.870933
  95  2    0.0   1.846834 0.700111 13.017081
  96  2    0.0   6.220465 5.517849 2.747748
  97  2    0.0   0.255103 10.819667 10.231917
  98  2    0.0   4.688370 9.286953 12.757532
  99  2    0.0   7.298722 10.401072 3.165525
 100  2    0.0   2.131037 8.880229 10.949710
 101  2    0.0   9.751189 9.805307 5.597409
 102  2    0.0   2.761601 5.655513 10.584552
 103  2    0.0   1.432254 11.910678 7.156911
 104  2    0.0   9.346269 10.836328 8.782048
 105  2    0.0   2.087094 9.672121 3.796533
