# Supplementary material for: New Reactive Force Field for Simulations of MoS2 Crystallization
Source: J Phys Chem C Nanomater Interfaces. 2022 May 26;126(22):9475–81. doi: 10.1021/acs.jpcc.2c01075 (PMC9189924; doi:10.1021/acs.jpcc.2c01075)
Supplement: Supplementary file 2 — jp2c01075_si_002.zip [file jp2c01075_si_002.zip › MoS2_JPCC/MoS2_MQ_3_new.input]

# Converted from POSCAR to lammps format

105 atoms
2 atom types

0.000000   13.317217   xlo xhi
0.000000   14.194715   ylo yhi
0.000000   12.819103   zlo zhi

  0.862447    1.286253    1.526449   xy xz yz

Atoms

   1  1    0.0   8.496533 6.227285 3.991631
   2  1    0.0   6.121962 5.948825 5.313381
   3  1    0.0   0.279864 2.305770 1.555371
   4  1    0.0   8.382544 5.293706 10.280011
   5  1    0.0   5.894560 5.400152 8.265205
   6  1    0.0   13.768482 6.139231 6.100121
   7  1    0.0   7.197457 13.866500 3.816195
   8  1    0.0   8.605245 13.845164 1.293956
   9  1    0.0   3.908424 7.994055 3.964519
  10  1    0.0   11.409095 5.684594 11.561323
  11  1    0.0   8.688727 5.698814 6.810668
  12  1    0.0   4.085402 8.062692 1.084403
  13  1    0.0   4.964581 0.561469 1.600683
  14  1    0.0   2.389037 1.055763 0.163876
  15  1    0.0   5.944007 13.631399 6.679150
  16  1    0.0   12.847970 11.370602 10.144705
  17  1    0.0   7.988788 11.982420 8.873161
  18  1    0.0   12.648791 1.200556 3.880086
  19  1    0.0   10.802487 12.507251 7.923477
  20  1    0.0   11.060391 6.671482 5.587818
  21  1    0.0   3.675568 9.149083 11.526684
  22  1    0.0   10.657744 10.778635 1.404540
  23  1    0.0   6.193487 7.142257 10.864548
  24  1    0.0   6.223006 10.457089 11.175588
  25  1    0.0   14.040245 6.420538 12.279993
  26  1    0.0   10.083901 8.914104 3.443132
  27  1    0.0   5.852728 4.439928 11.395781
  28  1    0.0   13.355661 14.403304 7.525156
  29  1    0.0   13.934835 9.009891 11.100702
  30  1    0.0   5.379532 12.898644 9.300943
  31  1    0.0   3.452441 5.679678 6.563252
  32  1    0.0   1.771829 13.439216 2.540724
  33  1    0.0   2.896420 14.261073 8.051832
  34  1    0.0   2.110749 10.580433 3.573533
  35  1    0.0   11.401333 13.327030 11.775416
  36  2    0.0   3.944082 2.792623 10.817717
  37  2    0.0   1.755704 10.449795 9.787815
  38  2    0.0   2.057988 7.332244 10.372091
  39  2    0.0   3.787657 2.726122 0.959219
  40  2    0.0   10.794229 5.232104 0.655606
  41  2    0.0   7.268128 8.910199 12.520952
  42  2    0.0   11.942179 9.010378 2.196415
  43  2    0.0   9.027857 10.054412 0.009862
  44  2    0.0   2.039645 7.683256 6.479715
  45  2    0.0   6.817033 4.891497 3.269433
  46  2    0.0   5.295509 15.077316 8.578398
  47  2    0.0   9.301121 13.871240 9.142390
  48  2    0.0   0.873988 4.488912 1.352027
  49  2    0.0   2.937704 12.657928 4.321446
  50  2    0.0   12.439841 13.718853 9.552196
  51  2    0.0   1.580812 1.513369 3.315141
  52  2    0.0   4.420607 5.785080 10.165441
  53  2    0.0   13.635920 7.517693 0.267636
  54  2    0.0   9.850614 15.051027 11.707512
  55  2    0.0   5.026815 1.529952 3.656054
  56  2    0.0   2.114412 8.161669 2.552258
  57  2    0.0   6.806256 12.566450 1.855317
  58  2    0.0   11.747893 9.634582 11.199968
  59  2    0.0   7.672105 7.077566 8.896891
  60  2    0.0   7.736573 7.647963 5.677106
  61  2    0.0   0.105914 0.351788 0.239867
  62  2    0.0   1.336454 11.255766 1.544497
  63  2    0.0   8.518831 10.207339 10.080980
  64  2    0.0   9.805513 4.469577 8.424924
  65  2    0.0   9.182273 11.305140 6.867448
  66  2    0.0   3.935797 9.920228 5.097847
  67  2    0.0   7.483258 5.888229 12.376692
  68  2    0.0   4.010147 14.774797 6.038902
  69  2    0.0   12.799368 6.309282 4.069902
  70  2    0.0   7.844962 14.671463 6.199514
  71  2    0.0   13.348911 4.943871 10.634130
  72  2    0.0   4.116922 3.818554 7.659870
  73  2    0.0   14.017651 1.738238 8.650097
  74  2    0.0   13.718306 10.309998 4.800732
  75  2    0.0   9.371176 11.083068 3.367455
  76  2    0.0   6.928044 12.800919 11.037551
  77  2    0.0   8.539919 0.403773 3.325240
  78  2    0.0   12.280129 2.087801 5.958307
  79  2    0.0   3.322358 6.026948 0.107533
  80  2    0.0   6.765271 1.671645 0.739272
  81  2    0.0   5.841026 12.243201 4.716358
  82  2    0.0   1.449459 4.191541 6.382326
  83  2    0.0   3.180449 12.943045 9.980339
  84  2    0.0   9.904720 4.663876 4.976755
  85  2    0.0   1.510491 12.850382 6.832317
  86  2    0.0   12.348217 10.727084 7.970228
  87  2    0.0   11.444364 13.691951 6.167562
  88  2    0.0   11.391671 2.309381 2.367586
  89  2    0.0   10.087280 3.911414 11.669193
  90  2    0.0   3.962096 13.216543 0.929562
  91  2    0.0   5.044115 7.316230 7.077790
  92  2    0.0   13.593155 12.465069 12.246668
  93  2    0.0   12.125779 6.427755 7.620919
  94  2    0.0   5.088499 9.093785 9.641947
  95  2    0.0   12.929108 13.274741 3.369223
  96  2    0.0   7.036891 3.469387 9.638705
  97  2    0.0   10.263213 7.151761 10.418124
  98  2    0.0   3.895528 5.572740 4.277387
  99  2    0.0   4.404603 11.200530 12.521980
 100  2    0.0   8.773656 7.595786 2.145699
 101  2    0.0   10.901145 13.147469 0.834288
 102  2    0.0   10.730695 8.928978 5.659674
 103  2    0.0   6.959016 4.113193 6.491833
 104  2    0.0   5.965502 11.430874 7.601502
 105  2    0.0   5.753458 8.287234 2.691894
