# Supplementary material for: New Reactive Force Field for Simulations of MoS2 Crystallization
Source: J Phys Chem C Nanomater Interfaces. 2022 May 26;126(22):9475–81. doi: 10.1021/acs.jpcc.2c01075 (PMC9189924; doi:10.1021/acs.jpcc.2c01075)
Supplement: Supplementary file 2 — jp2c01075_si_002.zip [file jp2c01075_si_002.zip › MoS2_JPCC/MoS2_MQ_4_forces.input]

# Converted from POSCAR to lammps format

105 atoms
2 atom types

0.000000   12.251000   xlo xhi
0.000000   12.251000   ylo yhi
0.000000   12.251000   zlo zhi

  0.000000    0.000000    0.000000   xy xz yz

Atoms

   1  1    0.0   7.047450 7.627600 4.083150
   2  1    0.0   9.122700 11.097800 0.664440
   3  1    0.0   0.329869 2.722030 1.112290
   4  1    0.0   7.798300 6.020820 10.031800
   5  1    0.0   8.200900 11.526500 7.446140
   6  1    0.0   3.544480 11.435700 0.514413
   7  1    0.0   12.035300 9.456370 4.052430
   8  1    0.0   8.931480 5.656750 4.555930
   9  1    0.0   4.797320 0.056079 3.478750
  10  1    0.0   3.699660 2.051610 1.351480
  11  1    0.0   2.804480 6.649590 6.146940
  12  1    0.0   0.588641 7.102780 10.333201
  13  1    0.0   9.390070 10.999900 9.990390
  14  1    0.0   5.153700 2.870890 3.925510
  15  1    0.0   4.673390 4.778350 1.706840
  16  1    0.0   10.679500 4.245750 2.852830
  17  1    0.0   2.585270 12.019600 8.063360
  18  1    0.0   9.670280 1.453980 1.622030
  19  1    0.0   8.714320 3.345420 9.352529
  20  1    0.0   6.220210 10.171900 4.548540
  21  1    0.0   11.673801 1.554010 4.013020
  22  1    0.0   0.543271 0.792008 6.491340
  23  1    0.0   10.309800 10.725700 5.791830
  24  1    0.0   8.799200 5.310880 7.339840
  25  1    0.0   8.199310 8.469980 11.475700
  26  1    0.0   1.313190 4.959290 8.614600
  27  1    0.0   6.538670 6.403090 0.379217
  28  1    0.0   2.035490 9.333540 11.617800
  29  1    0.0   5.370370 11.793000 7.676670
  30  1    0.0   1.483700 7.230120 3.733440
  31  1    0.0   4.318410 4.682380 7.812070
  32  1    0.0   3.528380 7.516040 8.990250
  33  1    0.0   1.223020 3.049830 10.729100
  34  1    0.0   11.320500 9.198760 11.630200
  35  1    0.0   8.304340 1.454380 11.340900
  36  2    0.0   10.654500 3.664830 0.736189
  37  2    0.0   1.635120 6.205280 2.368020
  38  2    0.0   0.520394 9.250830 10.011500
  39  2    0.0   2.145630 11.507400 11.409800
  40  2    0.0   6.504400 10.396800 8.408000
  41  2    0.0   3.786620 9.547500 0.753576
  42  2    0.0   6.491660 8.671700 0.085582
  43  2    0.0   4.434870 0.229165 9.211430
  44  2    0.0   2.217170 1.603960 7.074250
  45  2    0.0   0.157083 3.417060 8.839690
  46  2    0.0   2.633820 4.404080 6.557400
  47  2    0.0   3.537330 5.126050 9.740730
  48  2    0.0   0.738327 11.431300 7.908020
  49  2    0.0   1.348220 4.264560 0.018483
  50  2    0.0   8.606170 6.432810 11.982700
  51  2    0.0   6.816780 4.997170 1.724990
  52  2    0.0   11.636400 7.744260 3.235800
  53  2    0.0   4.812330 0.428164 -0.140593
  54  2    0.0   2.300010 7.097850 11.437300
  55  2    0.0   10.025000 2.332150 10.400800
  56  2    0.0   10.359100 5.352720 6.194270
  57  2    0.0   3.542140 10.934500 6.769240
  58  2    0.0   6.512450 2.881670 4.940460
  59  2    0.0   9.518280 2.343940 3.709680
  60  2    0.0   4.416780 8.811850 9.757640
  61  2    0.0   9.568220 8.957550 1.019970
  62  2    0.0   11.647000 2.287710 6.111290
  63  2    0.0   6.663420 0.905480 7.276470
  64  2    0.0   5.691970 3.707730 7.661050
  65  2    0.0   7.027480 2.214790 10.106700
  66  2    0.0   3.347120 3.675940 2.989150
  67  2    0.0   0.341103 1.533400 11.555900
  68  2    0.0   8.449950 12.027100 2.239540
  69  2    0.0   0.448257 3.598510 3.268320
  70  2    0.0   0.790987 9.386500 0.887203
  71  2    0.0   3.560920 7.046300 4.403340
  72  2    0.0   1.685480 9.432080 3.726370
  73  2    0.0   11.490900 6.892590 11.681400
  74  2    0.0   9.873340 0.103186 8.615810
  75  2    0.0   9.566380 5.793070 2.470070
  76  2    0.0   10.877900 11.494400 11.501000
  77  2    0.0   7.211640 7.793430 9.517700
  78  2    0.0   9.887560 8.913961 9.730810
  79  2    0.0   6.675190 12.109600 4.483910
  80  2    0.0   6.793260 5.762300 4.684210
  81  2    0.0   2.781040 2.358290 10.329300
  82  2    0.0   9.051960 7.638690 4.638580
  83  2    0.0   7.940340 2.536820 0.640337
  84  2    0.0   10.099800 10.294200 3.893820
  85  2    0.0   4.870220 6.670780 7.171890
  86  2    0.0   1.061990 0.264963 4.678270
  87  2    0.0   6.484360 8.535710 5.743310
  88  2    0.0   6.937450 9.350170 2.915610
  89  2    0.0   2.281340 8.379140 7.800250
  90  2    0.0   9.708150 5.244840 9.271240
  91  2    0.0   9.214730 0.108992 5.759010
  92  2    0.0   9.019570 9.631780 6.763020
  93  2    0.0   8.846250 3.093940 7.446920
  94  2    0.0   0.027604 6.388330 8.328200
  95  2    0.0   11.754300 0.563790 1.980650
  96  2    0.0   6.198550 5.156030 10.767100
  97  2    0.0   2.627120 0.353075 2.206860
  98  2    0.0   0.812301 6.353750 5.341820
  99  2    0.0   4.085950 1.183520 4.900880
 100  2    0.0   7.564700 11.486200 11.352900
 101  2    0.0   4.320610 3.786230 0.065293
 102  2    0.0   4.442840 6.589000 1.103100
 103  2    0.0   4.352990 10.274700 4.025100
 104  2    0.0   11.929600 9.307221 5.985460
 105  2    0.0   5.818030 1.604120 2.340700
