# Supplementary material for: New Reactive Force Field for Simulations of MoS2 Crystallization
Source: J Phys Chem C Nanomater Interfaces. 2022 May 26;126(22):9475–81. doi: 10.1021/acs.jpcc.2c01075 (PMC9189924; doi:10.1021/acs.jpcc.2c01075)
Supplement: Supplementary file 2 — jp2c01075_si_002.zip [file jp2c01075_si_002.zip › MoS2_JPCC/MoS2_MQ_4.input]

# Converted from POSCAR to lammps format

105 atoms
2 atom types

0.000000   11.237774   xlo xhi
0.000000   12.089754   ylo yhi
0.000000   13.901098   zlo zhi

  0.684020   -0.332351    0.159871   xy xz yz

Atoms

   1  1    0.0   3.916303 9.720384 7.263578
   2  1    0.0   2.690499 8.170868 3.263159
   3  1    0.0   10.310579 9.802105 9.251573
   4  1    0.0   8.715904 9.268762 0.356073
   5  1    0.0   5.635740 11.392223 3.790696
   6  1    0.0   5.014784 8.282553 9.776841
   7  1    0.0   10.235759 1.324646 3.130852
   8  1    0.0   5.709534 5.542757 1.365618
   9  1    0.0   9.656303 0.668878 12.548216
  10  1    0.0   9.211425 3.532336 11.134333
  11  1    0.0   7.057807 7.082768 13.095725
  12  1    0.0   5.374166 0.987434 11.877559
  13  1    0.0   5.015133 10.497817 0.407976
  14  1    0.0   7.093946 7.457071 5.289311
  15  1    0.0   2.498887 10.620429 11.070077
  16  1    0.0   0.435175 7.523037 5.258349
  17  1    0.0   3.799430 8.222025 12.905791
  18  1    0.0   4.281056 2.867658 0.976762
  19  1    0.0   3.958029 6.042415 4.696917
  20  1    0.0   8.671058 4.639997 6.469393
  21  1    0.0   8.791028 2.999328 1.256545
  22  1    0.0   3.433937 2.612129 9.808189
  23  1    0.0   0.614951 3.447547 10.119193
  24  1    0.0   10.242229 6.016319 3.008559
  25  1    0.0   6.913359 12.011173 7.975453
  26  1    0.0   0.813750 5.009422 12.975319
  27  1    0.0   0.400149 8.166062 13.303408
  28  1    0.0   1.440507 2.223914 13.531102
  29  1    0.0   1.892784 1.073111 6.412609
  30  1    0.0   6.071404 4.906628 8.103563
  31  1    0.0   5.804520 2.207812 4.354476
  32  1    0.0   0.423668 7.305017 9.718248
  33  1    0.0   10.805874 10.379038 2.177589
  34  1    0.0   7.339180 6.359028 10.054931
  35  1    0.0   7.972752 10.206697 5.387947
  36  2    0.0   2.987370 4.335363 6.112133
  37  2    0.0   6.868526 11.485565 13.681426
  38  2    0.0   0.692735 5.194205 8.537998
  39  2    0.0   0.083376 1.928059 5.282523
  40  2    0.0   3.403798 0.370980 10.443119
  41  2    0.0   7.688972 1.896490 12.202317
  42  2    0.0   2.852834 8.023376 5.683287
  43  2    0.0   2.431291 3.580677 11.726510
  44  2    0.0   9.124669 0.622786 0.958825
  45  2    0.0   9.279281 7.961046 12.784339
  46  2    0.0   8.311983 4.342956 8.978569
  47  2    0.0   2.501965 10.206905 13.468656
  48  2    0.0   3.550019 1.007833 13.612805
  49  2    0.0   0.949128 11.233297 9.083440
  50  2    0.0   6.990071 8.498234 11.121516
  51  2    0.0   10.756292 5.386871 11.057676
  52  2    0.0   4.132853 10.045820 2.494263
  53  2    0.0   0.745240 0.531421 12.011539
  54  2    0.0   1.560091 6.106256 3.629347
  55  2    0.0   9.266532 11.299395 10.910677
  56  2    0.0   1.941131 6.923056 11.942223
  57  2    0.0   5.578552 2.195556 8.416870
  58  2    0.0   7.888426 2.358241 3.315590
  59  2    0.0   6.483306 3.365882 0.518200
  60  2    0.0   1.229644 8.750520 1.573587
  61  2    0.0   9.542783 8.306170 2.309169
  62  2    0.0   3.681962 6.985603 1.208524
  63  2    0.0   10.290466 3.146182 13.324686
  64  2    0.0   1.624570 2.275001 8.334246
  65  2    0.0   11.203521 8.190503 7.571149
  66  2    0.0   3.652184 11.350420 5.281534
  67  2    0.0   10.132645 1.832292 9.931675
  68  2    0.0   4.519979 11.896825 8.021751
  69  2    0.0   7.286460 11.864769 10.325676
  70  2    0.0   7.456203 5.036256 11.948241
  71  2    0.0   1.531214 11.760505 2.748419
  72  2    0.0   8.220700 5.552525 1.225193
  73  2    0.0   2.757604 8.702981 9.166994
  74  2    0.0   0.477081 9.319136 11.157322
  75  2    0.0   11.222479 6.100523 0.660786
  76  2    0.0   4.603903 1.277381 2.622488
  77  2    0.0   6.073870 9.597987 8.230903
  78  2    0.0   9.383409 7.766783 10.021675
  79  2    0.0   0.841672 9.597681 4.199847
  80  2    0.0   1.728252 11.035642 7.165447
  81  2    0.0   4.859490 4.235568 3.159602
  82  2    0.0   6.262236 0.392203 5.690344
  83  2    0.0   3.656332 4.658652 8.163328
  84  2    0.0   10.592311 3.727377 2.517929
  85  2    0.0   10.685923 5.369898 5.391061
  86  2    0.0   5.230374 6.667366 6.636094
  87  2    0.0   7.849092 6.677142 7.494645
  88  2    0.0   8.979127 10.893881 7.577471
  89  2    0.0   2.291892 4.020367 1.068582
  90  2    0.0   5.726676 9.419553 5.414096
  91  2    0.0   5.564332 3.009847 10.794188
  92  2    0.0   4.985113 5.940858 10.078483
  93  2    0.0   6.544428 3.846799 5.987902
  94  2    0.0   9.574044 2.567729 6.635824
  95  2    0.0   9.901510 11.475186 4.197121
  96  2    0.0   4.854186 6.032067 12.938192
  97  2    0.0   7.567267 10.542984 3.009645
  98  2    0.0   1.188387 1.485802 1.926655
  99  2    0.0   5.668751 7.125552 3.339280
 100  2    0.0   8.165457 5.480585 4.203817
 101  2    0.0   3.633604 2.416776 5.562941
 102  2    0.0   6.428609 8.578288 0.634109
 103  2    0.0   9.288075 8.330933 5.284305
 104  2    0.0   4.722222 9.894823 11.475346
 105  2    0.0   10.489688 10.549412 13.669905
