# Supplementary material for: New Reactive Force Field for Simulations of MoS2 Crystallization
Source: J Phys Chem C Nanomater Interfaces. 2022 May 26;126(22):9475–81. doi: 10.1021/acs.jpcc.2c01075 (PMC9189924; doi:10.1021/acs.jpcc.2c01075)
Supplement: Supplementary file 2 — jp2c01075_si_002.zip [file jp2c01075_si_002.zip › MoS2_JPCC/MoS2_MQ_4_new.input]

# Converted from POSCAR to lammps format

105 atoms
2 atom types

0.000000   14.197199   xlo xhi
0.000000   13.619717   ylo yhi
0.000000   12.883340   zlo zhi

  0.641696    0.288725   -0.396054   xy xz yz

Atoms

   1  1    0.0   8.545671 8.268585 5.192062
   2  1    0.0   11.219309 12.196097 0.578572
   3  1    0.0   0.282793 3.191272 1.474529
   4  1    0.0   9.645205 6.260113 10.479216
   5  1    0.0   10.096883 12.597062 8.061505
   6  1    0.0   4.337872 12.919695 -0.001977
   7  1    0.0   14.269368 10.256571 4.941249
   8  1    0.0   10.765058 6.557441 4.925775
   9  1    0.0   6.395494 13.145999 2.698503
  10  1    0.0   5.174392 1.890417 0.792017
  11  1    0.0   3.531376 7.308534 6.971227
  12  1    0.0   1.294034 8.186310 10.800420
  13  1    0.0   11.653211 11.668087 10.902117
  14  1    0.0   6.452326 2.143081 3.363981
  15  1    0.0   6.201983 4.686695 1.154063
  16  1    0.0   12.616492 4.429600 3.508979
  17  1    0.0   3.553262 -0.030566 8.444749
  18  1    0.0   11.911175 2.135104 2.116197
  19  1    0.0   10.258755 3.491462 9.707545
  20  1    0.0   7.154296 10.417365 3.899300
  21  1    0.0   14.019550 2.021215 4.414369
  22  1    0.0   1.479609 1.031891 6.711891
  23  1    0.0   12.083886 11.535169 6.202369
  24  1    0.0   10.456200 5.204064 7.412144
  25  1    0.0   10.106963 8.651696 11.874461
  26  1    0.0   2.168050 5.504171 9.382532
  27  1    0.0   8.023880 6.974705 -0.003245
  28  1    0.0   2.493132 10.472705 12.141884
  29  1    0.0   7.060912 12.861789 8.245316
  30  1    0.0   2.348293 8.314530 4.445985
  31  1    0.0   5.020160 5.181290 8.759902
  32  1    0.0   4.455609 7.772160 9.812045
  33  1    0.0   1.914229 3.258986 11.852780
  34  1    0.0   13.651844 10.038219 12.191058
  35  1    0.0   10.396457 1.204844 11.375419
  36  2    0.0   12.487477 4.217452 1.108458
  37  2    0.0   2.763867 7.600399 2.492919
  38  2    0.0   0.888010 10.421265 10.320965
  39  2    0.0   3.100467 12.696149 11.213751
  40  2    0.0   8.362852 11.617890 9.567632
  41  2    0.0   4.434468 10.760021 0.424456
  42  2    0.0   8.009861 8.924357 12.787584
  43  2    0.0   5.446152 0.784645 9.592929
  44  2    0.0   3.618082 1.771704 7.029878
  45  2    0.0   1.044455 3.543350 9.704938
  46  2    0.0   3.249927 4.829254 7.377039
  47  2    0.0   4.082837 5.600874 10.850169
  48  2    0.0   1.891479 13.015257 8.241817
  49  2    0.0   1.699947 4.992649 0.774590
  50  2    0.0   10.711759 6.510711 12.539951
  51  2    0.0   8.405106 4.988030 1.386945
  52  2    0.0   14.005345 8.145990 4.384525
  53  2    0.0   5.849630 -0.394017 11.949253
  54  2    0.0   3.263017 8.195557 11.993319
  55  2    0.0   12.143232 2.614206 10.563533
  56  2    0.0   12.441433 5.484502 6.097987
  57  2    0.0   5.151666 11.914633 7.267371
  58  2    0.0   8.115153 3.059134 4.358956
  59  2    0.0   11.626543 2.505993 4.397814
  60  2    0.0   6.077156 9.117696 10.370560
  61  2    0.0   11.323819 9.908231 0.884553
  62  2    0.0   13.940117 2.489861 6.763983
  63  2    0.0   7.870265 0.294476 6.867580
  64  2    0.0   6.412566 3.580718 8.405546
  65  2    0.0   8.544777 2.145346 10.435963
  66  2    0.0   4.711145 3.579972 2.620201
  67  2    0.0   0.505291 1.590634 12.314850
  68  2    0.0   10.727088 0.018100 2.319732
  69  2    0.0   0.787617 4.034535 3.771913
  70  2    0.0   0.929901 10.753343 1.061714
  71  2    0.0   4.498244 8.613796 5.367740
  72  2    0.0   2.222539 10.706353 4.510557
  73  2    0.0   14.175299 7.618464 12.504776
  74  2    0.0   11.224152 -0.151282 9.437259
  75  2    0.0   10.801519 5.877379 2.823804
  76  2    0.0   13.421310 12.422081 12.311732
  77  2    0.0   9.218739 8.329618 9.660446
  78  2    0.0   12.014566 9.384602 10.488299
  79  2    0.0   8.472010 11.900857 2.848738
  80  2    0.0   8.703112 6.009767 6.001143
  81  2    0.0   3.783991 2.130731 11.803403
  82  2    0.0   10.676949 8.821179 4.642726
  83  2    0.0   10.101595 2.424536 0.573329
  84  2    0.0   12.586717 11.363580 3.919153
  85  2    0.0   5.853468 7.098644 7.815751
  86  2    0.0   1.469774 0.282780 4.619048
  87  2    0.0   7.740564 10.231974 6.101500
  88  2    0.0   7.574491 8.262008 3.129627
  89  2    0.0   2.999522 9.011458 8.494424
  90  2    0.0   11.605869 5.613977 9.399783
  91  2    0.0   11.130085 0.064928 6.594012
  92  2    0.0   10.552527 10.440373 7.489810
  93  2    0.0   9.856206 3.060758 7.458692
  94  2    0.0   14.612273 6.941997 9.042256
  95  2    0.0   13.883938 0.923171 2.229968
  96  2    0.0   7.460108 5.776518 10.922873
  97  2    0.0   3.457372 0.529921 1.936567
  98  2    0.0   1.614432 6.645362 5.872524
  99  2    0.0   5.501138 0.567827 4.695924
 100  2    0.0   9.824536 12.673908 12.029778
 101  2    0.0   6.456791 3.103085 12.168133
 102  2    0.0   5.518771 6.740371 0.744071
 103  2    0.0   5.128136 11.224560 3.563569
 104  2    0.0   13.966186 10.620697 7.164070
 105  2    0.0   7.239489 1.050776 1.506358
