# Supplementary material for: New Reactive Force Field for Simulations of MoS2 Crystallization
Source: J Phys Chem C Nanomater Interfaces. 2022 May 26;126(22):9475–81. doi: 10.1021/acs.jpcc.2c01075 (PMC9189924; doi:10.1021/acs.jpcc.2c01075)
Supplement: Supplementary file 2 — jp2c01075_si_002.zip [file jp2c01075_si_002.zip › MoS2_JPCC/MoS2_MQ_5_forces.input]

# Converted from POSCAR to lammps format

105 atoms
2 atom types

0.000000   12.251000   xlo xhi
0.000000   12.251000   ylo yhi
0.000000   12.251000   zlo zhi

  0.000000    0.000000    0.000000   xy xz yz

Atoms

   1  1    0.0   5.684020 3.929120 8.293710
   2  1    0.0   0.595195 5.908740 6.480300
   3  1    0.0   3.275000 11.424400 4.974640
   4  1    0.0   0.725172 0.755564 10.835000
   5  1    0.0   0.337637 6.459070 9.275680
   6  1    0.0   10.451600 1.697080 5.174180
   7  1    0.0   3.711700 1.811310 3.068180
   8  1    0.0   2.180720 6.088320 12.051700
   9  1    0.0   8.117260 8.918740 7.289920
  10  1    0.0   10.013200 8.077000 9.410550
  11  1    0.0   11.587900 7.386070 12.105900
  12  1    0.0   1.155220 7.258710 2.477350
  13  1    0.0   10.563100 11.478000 3.317350
  14  1    0.0   4.677540 11.070200 2.467640
  15  1    0.0   5.558670 7.329450 7.332540
  16  1    0.0   5.506900 10.397900 8.948260
  17  1    0.0   10.548500 2.233400 11.467700
  18  1    0.0   8.114540 3.696780 0.739912
  19  1    0.0   1.921610 1.657430 5.219300
  20  1    0.0   6.400220 9.974970 0.672631
  21  1    0.0   3.413430 5.079110 9.716230
  22  1    0.0   8.095580 2.885290 6.783110
  23  1    0.0   8.864680 9.045130 11.988700
  24  1    0.0   3.975230 6.179300 2.316460
  25  1    0.0   1.404560 11.971000 7.882880
  26  1    0.0   10.555200 8.492800 2.523850
  27  1    0.0   3.018850 11.084100 10.123100
  28  1    0.0   8.048450 2.727070 9.988270
  29  1    0.0   3.417230 5.603890 6.670070
  30  1    0.0   6.353370 0.787513 8.467890
  31  1    0.0   8.385181 3.595700 3.700440
  32  1    0.0   11.843800 0.802190 1.326460
  33  1    0.0   8.882490 9.461980 4.650790
  34  1    0.0   10.488400 4.680650 5.623020
  35  1    0.0   5.505090 3.742190 2.238710
  36  2    0.0   12.224800 5.419690 11.413200
  37  2    0.0   11.129300 9.504160 0.505225
  38  2    0.0   9.040470 10.023200 10.334400
  39  2    0.0   8.670850 8.103100 2.855270
  40  2    0.0   1.225490 11.934400 5.028300
  41  2    0.0   3.050340 4.153230 11.361900
  42  2    0.0   5.925910 2.418830 6.683020
  43  2    0.0   6.584750 11.618500 10.064100
  44  2    0.0   3.483230 0.852705 6.338990
  45  2    0.0   1.655960 10.749900 11.380500
  46  2    0.0   3.447520 3.620030 8.162190
  47  2    0.0   1.607380 1.325280 0.195201
  48  2    0.0   2.691800 0.838719 9.415390
  49  2    0.0   1.921140 5.221370 1.975740
  50  2    0.0   5.910470 9.421900 2.497230
  51  2    0.0   10.219800 6.316610 8.648090
  52  2    0.0   1.940700 10.178200 8.342730
  53  2    0.0   6.458400 4.462420 0.145327
  54  2    0.0   11.041799 0.132837 11.703700
  55  2    0.0   8.294030 10.967700 3.597100
  56  2    0.0   2.787850 7.011980 10.233900
  57  2    0.0   6.776810 8.392080 11.886700
  58  2    0.0   5.725750 5.848310 3.050510
  59  2    0.0   8.146040 10.829000 0.732053
  60  2    0.0   10.725600 -0.074523 5.774150
  61  2    0.0   12.165800 8.498730 10.081000
  62  2    0.0   11.287400 2.910470 0.901744
  63  2    0.0   0.251933 11.486500 2.249700
  64  2    0.0   10.752400 3.536410 3.778970
  65  2    0.0   9.314360 7.021500 11.320200
  66  2    0.0   11.012500 9.494540 4.416400
  67  2    0.0   11.937800 12.048101 8.521250
  68  2    0.0   0.176925 2.475210 10.183200
  69  2    0.0   1.544520 8.162450 0.446550
  70  2    0.0   2.890640 10.506500 2.878110
  71  2    0.0   8.513290 1.121800 8.476750
  72  2    0.0   4.180680 9.550130 10.451700
  73  2    0.0   0.753673 7.630380 7.348110
  74  2    0.0   8.354400 10.643900 6.448080
  75  2    0.0   7.808510 4.512150 8.363980
  76  2    0.0   11.285300 6.423280 5.161780
  77  2    0.0   1.720010 2.549880 3.504670
  78  2    0.0   3.636120 7.653130 7.498230
  79  2    0.0   8.205100 4.905800 5.412240
  80  2    0.0   5.356360 5.584290 6.056790
  81  2    0.0   5.675970 11.407800 7.257390
  82  2    0.0   2.223990 5.317670 5.138310
  83  2    0.0   10.458600 2.854940 7.054900
  84  2    0.0   5.873240 2.288780 10.084300
  85  2    0.0   4.729960 3.162050 4.099500
  86  2    0.0   8.210100 1.547250 4.966930
  87  2    0.0   3.471800 10.008800 5.868200
  88  2    0.0   5.323640 5.466010 9.922310
  89  2    0.0   9.491960 4.076350 10.915400
  90  2    0.0   5.052270 11.587300 0.613045
  91  2    0.0   10.407000 9.105160 7.840870
  92  2    0.0   8.722030 5.094710 1.898960
  93  2    0.0   4.399820 6.971380 0.656530
  94  2    0.0   0.519875 4.722390 8.323670
  95  2    0.0   8.426360 1.542280 11.736500
  96  2    0.0   6.889610 8.087210 8.953240
  97  2    0.0   8.746590 7.704800 5.879800
  98  2    0.0   3.413970 7.652670 3.359100
  99  2    0.0   1.012270 2.439030 6.600830
 100  2    0.0   6.008810 8.627320 5.988690
 101  2    0.0   11.272600 6.476860 2.040990
 102  2    0.0   5.193850 12.227100 4.124040
 103  2    0.0   9.847650 0.679266 2.148480
 104  2    0.0   4.115540 2.462790 1.283740
 105  2    0.0   7.343250 2.232500 2.161750
