# Supplementary material for: New Reactive Force Field for Simulations of MoS2 Crystallization
Source: J Phys Chem C Nanomater Interfaces. 2022 May 26;126(22):9475–81. doi: 10.1021/acs.jpcc.2c01075 (PMC9189924; doi:10.1021/acs.jpcc.2c01075)
Supplement: Supplementary file 2 — jp2c01075_si_002.zip [file jp2c01075_si_002.zip › MoS2_JPCC/MoS2_MQ_5.input]

# Converted from POSCAR to lammps format

105 atoms
2 atom types

0.000000   11.360756   xlo xhi
0.000000   12.118055   ylo yhi
0.000000   13.865024   zlo zhi

 -0.444600    0.406129   -0.703950   xy xz yz

Atoms

   1  1    0.0   0.428614 6.130114 0.930446
   2  1    0.0   4.605617 9.371592 11.706692
   3  1    0.0   9.557882 7.266168 4.556488
   4  1    0.0   8.403313 8.008825 0.341261
   5  1    0.0   5.272925 3.116878 10.982947
   6  1    0.0   6.482410 8.621975 6.503270
   7  1    0.0   9.081718 4.151336 10.619159
   8  1    0.0   8.030198 4.524434 13.558570
   9  1    0.0   2.734324 10.282423 7.743772
  10  1    0.0   1.921084 9.055562 12.889523
  11  1    0.0   7.635649 3.369790 5.443802
  12  1    0.0   2.087064 4.590084 12.143745
  13  1    0.0   5.047877 2.605857 2.439999
  14  1    0.0   2.401118 5.865493 3.614692
  15  1    0.0   2.750722 11.800288 1.980708
  16  1    0.0   10.324773 7.406657 10.640818
  17  1    0.0   8.659773 11.707838 5.444121
  18  1    0.0   2.528029 0.328711 10.338811
  19  1    0.0   5.489457 -0.548816 13.579684
  20  1    0.0   3.865039 7.183429 0.588324
  21  1    0.0   9.897040 10.119071 1.265913
  22  1    0.0   11.059179 2.187428 3.103065
  23  1    0.0   11.287558 4.748104 5.156132
  24  1    0.0   7.055272 11.575684 3.180368
  25  1    0.0   8.282135 9.559507 10.325176
  26  1    0.0   11.340965 0.609147 9.506766
  27  1    0.0   0.110703 9.898381 7.382448
  28  1    0.0   10.616772 2.040823 0.111098
  29  1    0.0   3.100285 1.117869 6.203788
  30  1    0.0   1.676161 4.023646 9.426246
  31  1    0.0   2.981964 6.034515 7.948299
  32  1    0.0   8.408862 0.365040 12.768138
  33  1    0.0   5.583831 2.199467 7.956363
  34  1    0.0   4.848410 9.170708 4.153105
  35  1    0.0   6.177125 5.980094 5.854097
  36  2    0.0   6.253317 3.664928 0.668363
  37  2    0.0   7.674868 1.354416 6.906089
  38  2    0.0   4.249919 4.362513 13.192607
  39  2    0.0   2.461551 9.992456 3.919265
  40  2    0.0   6.966421 9.881134 8.465448
  41  2    0.0   2.885584 2.649523 11.077233
  42  2    0.0   1.083679 3.293903 13.743946
  43  2    0.0   3.635374 9.854442 0.308054
  44  2    0.0   10.817006 8.385358 13.043192
  45  2    0.0   9.537615 1.877358 4.966853
  46  2    0.0   4.858650 10.899484 2.715268
  47  2    0.0   6.875517 1.734640 3.743084
  48  2    0.0   2.795298 6.126956 10.326641
  49  2    0.0   6.366427 6.911432 0.750267
  50  2    0.0   9.935546 9.588212 5.422147
  51  2    0.0   1.888111 7.610043 2.134758
  52  2    0.0   7.351402 2.631732 9.781342
  53  2    0.0   1.925039 1.633629 8.296984
  54  2    0.0   10.153887 5.428628 13.766892
  55  2    0.0   9.518786 11.906909 3.149823
  56  2    0.0   9.105245 4.983848 4.160019
  57  2    0.0   1.183806 2.552816 4.916013
  58  2    0.0   0.561518 7.000453 5.010509
  59  2    0.0   1.598711 11.060901 5.705671
  60  2    0.0   4.186599 9.063114 6.296839
  61  2    0.0   2.161623 6.719706 13.269566
  62  2    0.0   1.099116 4.895520 7.292226
  63  2    0.0   5.385448 6.973225 7.989323
  64  2    0.0   10.791971 2.805790 9.476129
  65  2    0.0   3.686665 1.094414 3.824448
  66  2    0.0   7.695125 9.676455 1.903427
  67  2    0.0   3.620145 1.684889 0.647266
  68  2    0.0   10.159524 7.761954 2.246322
  69  2    0.0   10.536587 -0.290627 7.412936
  70  2    0.0   9.682298 11.274464 13.824786
  71  2    0.0   9.332146 2.969967 1.800624
  72  2    0.0   4.455132 2.911721 6.054934
  73  2    0.0   6.843994 4.367439 7.410054
  74  2    0.0   1.069441 10.504007 9.476680
  75  2    0.0   8.347135 7.017739 6.734498
  76  2    0.0   0.398385 4.643966 2.831180
  77  2    0.0   7.048223 7.803834 4.332694
  78  2    0.0   4.198667 9.551804 9.541546
  79  2    0.0   3.011245 11.122865 12.170404
  80  2    0.0   11.361961 5.208714 10.954616
  81  2    0.0   6.279807 4.551664 3.874833
  82  2    0.0   1.083824 1.227201 1.598167
  83  2    0.0   4.192878 4.070887 8.947429
  84  2    0.0   4.415023 7.162987 2.993379
  85  2    0.0   9.895708 8.707952 8.697675
  86  2    0.0   6.667885 10.427215 11.989178
  87  2    0.0   4.931314 0.881196 9.896696
  88  2    0.0   0.898886 10.459327 1.202195
  89  2    0.0   3.753637 5.757839 5.642331
  90  2    0.0   6.254593 1.523828 12.637143
  91  2    0.0   9.328341 2.529640 12.622468
  92  2    0.0   6.989331 0.621519 1.096898
  93  2    0.0   9.150198 -0.107149 10.533091
  94  2    0.0   4.828198 -0.078455 7.129087
  95  2    0.0   9.148597 5.846250 9.147633
  96  2    0.0   5.050147 7.211505 12.218079
  97  2    0.0   1.735131 8.038711 7.646067
  98  2    0.0   1.328003 8.266017 10.639098
  99  2    0.0   6.960460 4.799364 11.541610
 100  2    0.0   8.195181 7.644662 11.779063
 101  2    0.0   0.678479 0.577615 11.775887
 102  2    0.0   10.335247 9.816868 11.487174
 103  2    0.0   6.494006 10.871055 5.416186
 104  2    0.0   3.371134 4.132636 2.536033
 105  2    0.0   9.802422 3.777572 6.682817
