# Supplementary material for: New Reactive Force Field for Simulations of MoS2 Crystallization
Source: J Phys Chem C Nanomater Interfaces. 2022 May 26;126(22):9475–81. doi: 10.1021/acs.jpcc.2c01075 (PMC9189924; doi:10.1021/acs.jpcc.2c01075)
Supplement: Supplementary file 2 — jp2c01075_si_002.zip [file jp2c01075_si_002.zip › MoS2_JPCC/MoS2_MQ_5_new.input]

# Converted from POSCAR to lammps format

105 atoms
2 atom types

0.000000   13.468577   xlo xhi
0.000000   12.816487   ylo yhi
0.000000   12.639546   zlo zhi

  0.685764    0.216185   -0.813752   xy xz yz

Atoms

   1  1    0.0   7.080387 3.279746 8.700957
   2  1    0.0   1.245527 5.784949 6.843956
   3  1    0.0   4.651889 11.465807 4.571691
   4  1    0.0   1.278965 -0.301873 10.783053
   5  1    0.0   0.593667 6.562414 9.792332
   6  1    0.0   11.461477 1.537844 5.240297
   7  1    0.0   4.241412 1.711828 4.055803
   8  1    0.0   2.898170 5.782752 12.542335
   9  1    0.0   9.676309 8.915855 7.054686
  10  1    0.0   11.490272 7.868784 10.208481
  11  1    0.0   13.137901 7.146333 12.345001
  12  1    0.0   1.396374 7.089160 2.268191
  13  1    0.0   12.098288 11.586475 3.627442
  14  1    0.0   5.552167 11.963300 1.910636
  15  1    0.0   6.482124 7.180542 8.670541
  16  1    0.0   7.453025 9.919714 9.138895
  17  1    0.0   11.913221 1.562983 11.846665
  18  1    0.0   8.691053 3.590552 0.857303
  19  1    0.0   1.988757 0.874325 5.368013
  20  1    0.0   7.278133 10.753869 -0.061388
  21  1    0.0   4.315773 5.347463 9.260708
  22  1    0.0   9.515567 2.449372 7.244406
  23  1    0.0   9.954237 9.467624 0.083708
  24  1    0.0   4.049890 6.418983 2.350823
  25  1    0.0   2.129506 -0.503688 8.088024
  26  1    0.0   11.971338 8.621346 2.480620
  27  1    0.0   4.422955 11.194486 10.124558
  28  1    0.0   9.086450 2.231778 10.224545
  29  1    0.0   5.200420 5.085731 6.674266
  30  1    0.0   7.394533 0.030797 9.230849
  31  1    0.0   9.868426 2.974146 3.482562
  32  1    0.0   13.270467 1.021287 1.126849
  33  1    0.0   10.338176 9.563730 4.318560
  34  1    0.0   11.316259 4.180963 5.865995
  35  1    0.0   6.335381 3.657435 2.629475
  36  2    0.0   0.535676 5.082441 11.605750
  37  2    0.0   12.296631 10.145136 0.858332
  38  2    0.0   10.822660 10.097212 10.967975
  39  2    0.0   9.703144 8.328780 2.335822
  40  2    0.0   2.360254 11.405055 5.572231
  41  2    0.0   3.585016 3.971335 11.204063
  42  2    0.0   7.218633 1.579342 7.160328
  43  2    0.0   8.702071 11.100123 10.695361
  44  2    0.0   4.138293 0.453678 6.219545
  45  2    0.0   2.745970 10.393465 11.395606
  46  2    0.0   4.603893 3.310125 8.098780
  47  2    0.0   1.868188 1.437000 0.325119
  48  2    0.0   3.223418 0.665491 9.828605
  49  2    0.0   2.287492 5.018697 1.643743
  50  2    0.0   6.736125 10.047264 2.070259
  51  2    0.0   12.042432 5.898469 8.893391
  52  2    0.0   3.817163 10.241805 8.143626
  53  2    0.0   6.857944 4.897788 0.675059
  54  2    0.0   13.174952 12.026554 11.965578
  55  2    0.0   9.657474 11.569642 3.236491
  56  2    0.0   3.002189 7.041632 10.369239
  57  2    0.0   8.176154 7.708573 12.225132
  58  2    0.0   5.818245 5.866898 3.773772
  59  2    0.0   9.342528 11.579602 1.061174
  60  2    0.0   12.814038 12.217822 5.770179
  61  2    0.0   13.638921 8.715419 10.630431
  62  2    0.0   12.685443 3.289892 0.985915
  63  2    0.0   0.735908 11.939373 2.534250
  64  2    0.0   12.227331 3.365729 3.911666
  65  2    0.0   10.907267 6.425235 11.983315
  66  2    0.0   12.713172 9.405600 4.548706
  67  2    0.0   0.795517 11.707688 8.858629
  68  2    0.0   13.455536 1.964833 10.290320
  69  2    0.0   1.654717 8.684591 0.632828
  70  2    0.0   3.569469 11.112864 2.465927
  71  2    0.0   9.683636 0.469274 8.776422
  72  2    0.0   5.840219 9.008898 10.586108
  73  2    0.0   1.335575 7.832000 7.650355
  74  2    0.0   9.752779 10.965690 6.170047
  75  2    0.0   9.287560 4.162738 8.893419
  76  2    0.0   12.990705 5.880725 5.429073
  77  2    0.0   1.959439 2.150204 3.504369
  78  2    0.0   4.390407 7.121439 7.642043
  79  2    0.0   9.055319 4.137027 5.489030
  80  2    0.0   7.395205 5.476474 7.240705
  81  2    0.0   6.677393 11.665805 7.860116
  82  2    0.0   2.948545 5.190267 5.520044
  83  2    0.0   11.899189 2.499498 7.406959
  84  2    0.0   6.772685 1.822851 10.650892
  85  2    0.0   5.752969 3.242893 4.973420
  86  2    0.0   9.221941 1.250818 5.118390
  87  2    0.0   5.332347 9.515252 5.112153
  88  2    0.0   6.419460 5.378316 10.234779
  89  2    0.0   10.517168 3.537396 11.680662
  90  2    0.0   5.933567 11.778794 12.257088
  91  2    0.0   11.694615 9.061377 8.057298
  92  2    0.0   9.882440 4.963099 2.244948
  93  2    0.0   4.709627 7.611112 0.557951
  94  2    0.0   1.664129 4.555011 8.688985
  95  2    0.0   9.595678 0.775308 12.191846
  96  2    0.0   8.974971 7.907055 9.217525
  97  2    0.0   9.968891 7.432953 5.380871
  98  2    0.0   2.980425 7.951728 3.681705
  99  2    0.0   1.439689 1.818619 7.286005
 100  2    0.0   7.294395 8.737500 6.997192
 101  2    0.0   12.614363 6.457309 1.939741
 102  2    0.0   5.875515 -0.070372 3.869350
 103  2    0.0   11.211971 0.996468 2.661299
 104  2    0.0   4.690558 2.463870 1.740975
 105  2    0.0   7.973357 1.920726 2.370459
