# Supplementary material for: New Reactive Force Field for Simulations of MoS2 Crystallization
Source: J Phys Chem C Nanomater Interfaces. 2022 May 26;126(22):9475–81. doi: 10.1021/acs.jpcc.2c01075 (PMC9189924; doi:10.1021/acs.jpcc.2c01075)
Supplement: Supplementary file 2 — jp2c01075_si_002.zip [file jp2c01075_si_002.zip › MoS2_JPCC/MoS2_MQ_6_forces.input]

# Converted from POSCAR to lammps format

105 atoms
2 atom types

0.000000   12.251000   xlo xhi
0.000000   12.251000   ylo yhi
0.000000   12.251000   zlo zhi

  0.000000    0.000000    0.000000   xy xz yz

Atoms

   1  1    0.0   7.641980 11.259000 0.236098
   2  1    0.0   0.999426 10.378600 11.399000
   3  1    0.0   6.116880 11.055400 10.112500
   4  1    0.0   10.589700 7.163140 3.965930
   5  1    0.0   7.891080 5.281340 8.427600
   6  1    0.0   0.255275 11.887100 5.825050
   7  1    0.0   0.673720 5.005390 3.804710
   8  1    0.0   2.584590 1.162250 7.391400
   9  1    0.0   10.675200 11.501700 11.264900
  10  1    0.0   10.187000 3.852760 9.280310
  11  1    0.0   4.671320 3.499900 11.248900
  12  1    0.0   3.256920 10.890400 5.968760
  13  1    0.0   4.599270 1.099790 9.658130
  14  1    0.0   9.756530 0.506774 5.859880
  15  1    0.0   3.250560 5.867940 11.467600
  16  1    0.0   11.007700 2.503820 11.557201
  17  1    0.0   8.836840 9.985601 9.678590
  18  1    0.0   8.554160 2.744990 7.024980
  19  1    0.0   5.901760 7.543390 3.172490
  20  1    0.0   10.658900 4.768060 2.081250
  21  1    0.0   2.482230 11.113800 1.575240
  22  1    0.0   10.633200 10.675800 4.075050
  23  1    0.0   6.483010 8.289720 8.473790
  24  1    0.0   5.967240 5.880960 10.598300
  25  1    0.0   0.294250 6.979850 6.239220
  26  1    0.0   1.375500 6.161440 8.685760
  27  1    0.0   3.896790 9.556890 3.372420
  28  1    0.0   3.111090 3.754620 4.243030
  29  1    0.0   0.682073 0.722531 0.532912
  30  1    0.0   5.416720 2.393130 3.697450
  31  1    0.0   3.029030 3.786710 8.846380
  32  1    0.0   1.113320 7.624800 11.163900
  33  1    0.0   5.263090 8.547060 5.938160
  34  1    0.0   8.309680 6.443620 2.239460
  35  1    0.0   7.309900 0.896671 2.281760
  36  2    0.0   1.329250 0.540334 2.345750
  37  2    0.0   9.442680 12.138000 9.864070
  38  2    0.0   2.360830 1.478350 9.568440
  39  2    0.0   0.979990 2.516740 12.195100
  40  2    0.0   10.832000 0.888177 0.883633
  41  2    0.0   8.860380 4.302090 1.598030
  42  2    0.0   10.333500 4.493850 11.138100
  43  2    0.0   4.678260 1.682890 11.871800
  44  2    0.0   9.585150 9.710030 11.670100
  45  2    0.0   5.808460 10.675800 12.239600
  46  2    0.0   12.259800 11.042400 9.856140
  47  2    0.0   10.472100 9.840210 2.542190
  48  2    0.0   3.021170 8.835710 5.265370
  49  2    0.0   0.091576 10.012800 5.115840
  50  2    0.0   1.057540 3.180110 4.341050
  51  2    0.0   4.591630 8.371100 8.038140
  52  2    0.0   3.826180 4.324660 0.559336
  53  2    0.0   5.771680 5.705810 8.418660
  54  2    0.0   4.985120 7.282390 11.501100
  55  2    0.0   7.784320 11.037000 2.163980
  56  2    0.0   1.876680 9.589330 2.609460
  57  2    0.0   7.766340 4.256910 6.213170
  58  2    0.0   3.521100 2.444440 2.852840
  59  2    0.0   6.019730 9.507240 3.964970
  60  2    0.0   6.131530 0.659127 4.131160
  61  2    0.0   6.393350 2.861190 2.088680
  62  2    0.0   6.310630 5.694870 2.754470
  63  2    0.0   10.823100 7.739420 6.356040
  64  2    0.0   2.271160 9.253610 10.439600
  65  2    0.0   7.772640 0.958569 0.171121
  66  2    0.0   10.763000 4.745070 4.190240
  67  2    0.0   9.762970 5.788120 8.287150
  68  2    0.0   11.361200 2.118290 9.665410
  69  2    0.0   4.210540 11.446100 2.429040
  70  2    0.0   2.767460 5.403910 3.304490
  71  2    0.0   7.326500 10.616500 8.270330
  72  2    0.0   5.059010 11.092000 6.475570
  73  2    0.0   9.085230 10.642700 5.199510
  74  2    0.0   2.531380 0.480373 5.153660
  75  2    0.0   8.716440 6.902490 4.460660
  76  2    0.0   8.803650 1.488190 2.937100
  77  2    0.0   10.081900 9.410710 8.665500
  78  2    0.0   5.068560 6.754440 5.331050
  79  2    0.0   5.083810 3.762620 5.026490
  80  2    0.0   1.483870 2.696430 7.167140
  81  2    0.0   11.959000 7.010680 10.006000
  82  2    0.0   2.107310 6.695200 0.547063
  83  2    0.0   7.276350 8.088360 6.702420
  84  2    0.0   1.349310 4.438720 9.994400
  85  2    0.0   0.143125 5.245010 7.183760
  86  2    0.0   4.313810 7.808640 2.098960
  87  2    0.0   6.484790 4.063010 11.651500
  88  2    0.0   8.142800 3.285490 9.229820
  89  2    0.0   11.260200 0.445044 4.265320
  90  2    0.0   0.612883 7.359080 4.049910
  91  2    0.0   7.789150 6.742330 10.264000
  92  2    0.0   4.460190 2.231490 7.649450
  93  2    0.0   2.393960 11.999700 11.918800
  94  2    0.0   3.068820 5.191570 7.514930
  95  2    0.0   0.295541 4.705280 1.644630
  96  2    0.0   4.275340 11.226200 9.476960
  97  2    0.0   7.422540 8.044050 1.613640
  98  2    0.0   10.286300 2.582520 6.133260
  99  2    0.0   1.321620 8.008550 7.515860
 100  2    0.0   7.742990 1.060460 6.568690
 101  2    0.0   10.334000 6.917190 1.707840
 102  2    0.0   1.894740 11.287400 7.604600
 103  2    0.0   6.544140 0.869960 9.737260
 104  2    0.0   0.032282 8.727320 0.115167
 105  2    0.0   10.853700 -0.094624 7.336720
