# Supplementary material for: New Reactive Force Field for Simulations of MoS2 Crystallization
Source: J Phys Chem C Nanomater Interfaces. 2022 May 26;126(22):9475–81. doi: 10.1021/acs.jpcc.2c01075 (PMC9189924; doi:10.1021/acs.jpcc.2c01075)
Supplement: Supplementary file 2 — jp2c01075_si_002.zip [file jp2c01075_si_002.zip › MoS2_JPCC/MoS2_MQ_6.input]

# Converted from POSCAR to lammps format

105 atoms
2 atom types

0.000000   11.062511   xlo xhi
0.000000   12.124396   ylo yhi
0.000000   13.841621   zlo zhi

 -0.151968   -0.100099    0.031394   xy xz yz

Atoms

   1  1    0.0   6.254922 8.696307 7.458585
   2  1    0.0   6.283253 5.404508 5.074542
   3  1    0.0   0.457790 9.881532 3.145199
   4  1    0.0   0.358236 10.071372 12.707214
   5  1    0.0   0.386229 2.419697 9.962426
   6  1    0.0   3.563868 7.355329 0.417964
   7  1    0.0   0.039684 11.672663 6.878356
   8  1    0.0   0.655820 6.291547 10.888672
   9  1    0.0   3.497688 4.524525 8.328449
  10  1    0.0   2.543602 11.716806 12.080582
  11  1    0.0   5.371205 6.882363 11.641927
  12  1    0.0   7.921850 10.905668 10.051933
  13  1    0.0   9.531546 9.725161 5.577906
  14  1    0.0   7.880983 2.356911 2.169057
  15  1    0.0   3.586768 2.157291 6.440347
  16  1    0.0   7.549059 6.667914 9.298729
  17  1    0.0   9.147456 3.139889 13.444347
  18  1    0.0   8.314019 2.042640 5.221161
  19  1    0.0   2.758751 8.246558 5.904668
  20  1    0.0   5.736055 5.334295 1.611108
  21  1    0.0   0.645366 6.270007 5.724224
  22  1    0.0   8.524211 11.422315 1.755711
  23  1    0.0   0.424375 4.435172 1.388241
  24  1    0.0   3.921694 10.564831 2.252147
  25  1    0.0   9.357617 3.572066 8.110069
  26  1    0.0   6.504192 8.226151 3.314705
  27  1    0.0   9.179364 6.030308 13.577688
  28  1    0.0   5.603642 0.633105 8.881841
  29  1    0.0   10.053996 7.332824 3.753270
  30  1    0.0   4.698696 4.033644 11.348913
  31  1    0.0   5.443809 11.899584 5.071557
  32  1    0.0   1.149470 1.802748 3.189473
  33  1    0.0   4.017128 1.403736 0.981615
  34  1    0.0   6.320980 0.580453 11.919137
  35  1    0.0   0.307440 9.168840 9.589206
  36  2    0.0   4.383117 5.209511 3.461560
  37  2    0.0   4.585198 11.447913 10.592754
  38  2    0.0   5.139397 5.821509 9.602175
  39  2    0.0   5.716518 2.907212 1.149101
  40  2    0.0   9.689910 7.428937 6.117931
  41  2    0.0   2.142647 9.521516 11.256091
  42  2    0.0   2.011893 9.306359 0.938432
  43  2    0.0   1.807367 0.537061 10.162077
  44  2    0.0   4.318069 11.437885 13.775505
  45  2    0.0   2.849411 3.049513 4.433106
  46  2    0.0   9.422920 -0.012717 5.565675
  47  2    0.0   9.800237 7.380857 9.665670
  48  2    0.0   7.417478 6.721039 6.970215
  49  2    0.0   10.085722 10.698718 10.844956
  50  2    0.0   10.238883 2.405848 1.633478
  51  2    0.0   10.564442 4.523582 9.886898
  52  2    0.0   7.709391 1.098692 10.004939
  53  2    0.0   1.872403 3.015083 7.843671
  54  2    0.0   9.183983 9.511746 3.218879
  55  2    0.0   10.741076 7.708099 12.564583
  56  2    0.0   2.306639 4.242240 10.767547
  57  2    0.0   2.953043 7.461195 11.876914
  58  2    0.0   4.245780 8.194263 2.566311
  59  2    0.0   1.203450 7.739431 7.643633
  60  2    0.0   1.741378 11.755335 2.228306
  61  2    0.0   2.895975 5.830325 6.197164
  62  2    0.0   6.412534 10.296220 1.976844
  63  2    0.0   2.226152 2.837493 1.242666
  64  2    0.0   1.686020 0.816033 5.526010
  65  2    0.0   2.050716 6.062755 1.228274
  66  2    0.0   5.624213 8.434602 13.485514
  67  2    0.0   6.468446 8.738007 9.920458
  68  2    0.0   9.547854 10.011954 0.223418
  69  2    0.0   4.046083 8.939019 7.797632
  70  2    0.0   5.087589 4.130393 6.644067
  71  2    0.0   7.642915 6.190120 11.834183
  72  2    0.0   1.495346 7.744086 3.814821
  73  2    0.0   7.282208 10.652590 12.228622
  74  2    0.0   6.557702 3.150539 4.021208
  75  2    0.0   8.028023 4.596358 1.219181
  76  2    0.0   6.842140 3.059787 12.170400
  77  2    0.0   7.476345 4.229104 9.110658
  78  2    0.0   0.056762 4.391837 6.858193
  79  2    0.0   9.569012 10.068366 8.106636
  80  2    0.0   1.491964 11.062100 8.645574
  81  2    0.0   10.418783 12.069851 3.125100
  82  2    0.0   0.871904 0.167988 13.386594
  83  2    0.0   10.490415 2.747234 4.579248
  84  2    0.0   7.915573 6.343505 3.620824
  85  2    0.0   3.984784 1.862668 12.431876
  86  2    0.0   3.917091 12.007784 7.135054
  87  2    0.0   6.978895 9.728580 5.314347
  88  2    0.0   6.972784 7.338948 1.010128
  89  2    0.0   10.493541 6.782109 1.521842
  90  2    0.0   6.295125 1.506587 6.564849
  91  2    0.0   6.863720 11.005626 7.913355
  92  2    0.0   -0.112606 4.957014 3.756124
  93  2    0.0   8.403802 4.259778 5.975590
  94  2    0.0   3.669774 10.306015 4.683717
  95  2    0.0   -0.125825 4.658485 12.832130
  96  2    0.0   4.736504 2.657266 9.417693
  97  2    0.0   0.898793 9.913616 5.507230
  98  2    0.0   8.003219 0.940289 0.125552
  99  2    0.0   10.316151 1.763202 11.818514
 100  2    0.0   10.250466 1.356340 8.278010
 101  2    0.0   4.682549 5.367121 13.365463
 102  2    0.0   4.468034 0.621249 3.230989
 103  2    0.0   2.193101 6.583052 9.082591
 104  2    0.0   7.462455 0.413171 3.567662
 105  2    0.0   5.190725 7.586180 5.382130
