# Supplementary material for: New Reactive Force Field for Simulations of MoS2 Crystallization
Source: J Phys Chem C Nanomater Interfaces. 2022 May 26;126(22):9475–81. doi: 10.1021/acs.jpcc.2c01075 (PMC9189924; doi:10.1021/acs.jpcc.2c01075)
Supplement: Supplementary file 2 — jp2c01075_si_002.zip [file jp2c01075_si_002.zip › MoS2_JPCC/MoS2_MQ_6_new.input]

# Converted from POSCAR to lammps format

105 atoms
2 atom types

0.000000   14.015300   xlo xhi
0.000000   13.206224   ylo yhi
0.000000   13.178616   zlo zhi

  1.421268   -1.365376   -0.576500   xy xz yz

Atoms

   1  1    0.0   10.514006 12.805260 0.544448
   2  1    0.0   2.541211 11.133553 0.124390
   3  1    0.0   7.322988 11.831503 11.030578
   4  1    0.0   12.467306 7.010769 4.355803
   5  1    0.0   8.695823 4.976688 8.782783
   6  1    0.0   1.228984 12.279682 6.656593
   7  1    0.0   0.783237 5.271307 3.773152
   8  1    0.0   2.110326 0.596454 7.955005
   9  1    0.0   13.496580 12.122558 0.061702
  10  1    0.0   10.828338 3.918173 10.394966
  11  1    0.0   4.505566 3.050575 11.528827
  12  1    0.0   4.333574 11.051575 6.531575
  13  1    0.0   3.946097 0.531851 10.156172
  14  1    0.0   11.183198 0.148517 6.687994
  15  1    0.0   2.957071 5.206979 11.392296
  16  1    0.0   12.068210 2.361229 12.488198
  17  1    0.0   10.102587 10.576854 11.095757
  18  1    0.0   9.567022 2.475387 7.975907
  19  1    0.0   7.202112 8.137854 3.212288
  20  1    0.0   12.578042 5.361733 2.088542
  21  1    0.0   3.827815 12.436706 2.164555
  22  1    0.0   13.488629 11.668952 4.593992
  23  1    0.0   7.252592 7.988462 8.794261
  24  1    0.0   5.702583 5.471920 10.307134
  25  1    0.0   0.617190 7.674662 6.458761
  26  1    0.0   1.483086 6.029985 8.729484
  27  1    0.0   5.276224 10.105134 3.494719
  28  1    0.0   3.401016 3.729373 4.112843
  29  1    0.0   0.731943 0.518400 0.410411
  30  1    0.0   5.894564 2.474630 3.888437
  31  1    0.0   2.331703 2.965768 9.195021
  32  1    0.0   0.725800 7.995422 11.830805
  33  1    0.0   6.309958 9.262839 5.971679
  34  1    0.0   10.131301 6.915007 2.598754
  35  1    0.0   8.512585 1.256560 2.869583
  36  2    0.0   0.747982 0.688506 2.719177
  37  2    0.0   9.208400 -0.479814 11.688141
  38  2    0.0   1.566363 0.895490 10.247348
  39  2    0.0   0.262189 1.999371 12.794151
  40  2    0.0   12.417743 1.336370 0.645489
  41  2    0.0   10.323054 4.726977 1.839783
  42  2    0.0   11.065401 4.445329 12.638251
  43  2    0.0   3.757262 1.131469 12.498589
  44  2    0.0   11.571347 10.523681 0.132141
  45  2    0.0   8.300105 12.270249 0.056248
  46  2    0.0   13.910303 11.877477 11.698558
  47  2    0.0   13.547320 11.545887 2.411617
  48  2    0.0   4.026749 9.067171 5.278772
  49  2    0.0   0.834717 10.198554 5.763235
  50  2    0.0   1.335854 3.007158 4.550708
  51  2    0.0   5.233023 8.767805 8.273538
  52  2    0.0   4.747403 4.600548 0.108663
  53  2    0.0   6.500674 5.771402 8.056799
  54  2    0.0   4.517826 7.008685 11.513318
  55  2    0.0   10.245206 12.137548 2.689798
  56  2    0.0   2.829313 10.401839 2.477327
  57  2    0.0   8.678017 4.049743 6.627409
  58  2    0.0   4.070889 2.275063 2.491861
  59  2    0.0   7.580593 10.218106 4.253203
  60  2    0.0   6.818462 0.532112 4.488689
  61  2    0.0   7.385100 3.466016 2.626772
  62  2    0.0   7.865964 6.428114 1.775750
  63  2    0.0   12.425989 7.847614 6.697294
  64  2    0.0   2.415548 9.479841 11.583191
  65  2    0.0   8.949642 1.848951 0.633900
  66  2    0.0   12.534823 4.707131 4.373309
  67  2    0.0   10.897262 5.767043 9.043193
  68  2    0.0   11.983614 1.910717 10.303764
  69  2    0.0   6.041805 12.181406 2.705426
  70  2    0.0   3.276040 5.821438 3.487846
  71  2    0.0   8.082203 9.771708 10.234100
  72  2    0.0   6.452758 11.493897 7.009650
  73  2    0.0   11.518722 11.473479 5.664769
  74  2    0.0   1.995136 -0.220072 5.609110
  75  2    0.0   10.078055 6.908309 4.841963
  76  2    0.0   10.216430 1.853776 4.004750
  77  2    0.0   11.511823 9.882777 9.644089
  78  2    0.0   6.533215 6.934763 5.000687
  79  2    0.0   5.092655 3.668872 5.670955
  80  2    0.0   0.736083 2.380701 7.595692
  81  2    0.0   13.756999 7.290054 9.959015
  82  2    0.0   1.572823 6.401299 13.079899
  83  2    0.0   8.512853 8.562882 7.085343
  84  2    0.0   0.841267 4.403401 10.428607
  85  2    0.0   0.811695 5.336116 6.679630
  86  2    0.0   5.319157 8.377855 1.968756
  87  2    0.0   6.530197 3.963354 11.876374
  88  2    0.0   8.728232 3.020123 10.142068
  89  2    0.0   12.875935 0.553193 5.083833
  90  2    0.0   0.796492 7.637291 4.063036
  91  2    0.0   7.923821 6.537282 10.630502
  92  2    0.0   4.202574 1.706494 8.101003
  93  2    0.0   2.935996 12.199346 13.108377
  94  2    0.0   3.624426 5.031264 9.034730
  95  2    0.0   0.823339 5.157250 1.517921
  96  2    0.0   5.209735 11.416694 10.342948
  97  2    0.0   9.250008 8.954287 1.980102
  98  2    0.0   11.675583 2.465437 7.188611
  99  2    0.0   2.045874 8.265546 8.168805
 100  2    0.0   8.842399 0.392680 7.597172
 101  2    0.0   12.332664 7.694740 2.060785
 102  2    0.0   2.864654 11.479279 8.346859
 103  2    0.0   6.350081 0.746240 10.381213
 104  2    0.0   14.618256 9.579790 -0.000006
 105  2    0.0   13.700876 12.327268 8.391428
