# Supplementary material for: New Reactive Force Field for Simulations of MoS2 Crystallization
Source: J Phys Chem C Nanomater Interfaces. 2022 May 26;126(22):9475–81. doi: 10.1021/acs.jpcc.2c01075 (PMC9189924; doi:10.1021/acs.jpcc.2c01075)
Supplement: Supplementary file 2 — jp2c01075_si_002.zip [file jp2c01075_si_002.zip › MoS2_JPCC/MoS2_MQ_7_forces.input]

# Converted from POSCAR to lammps format

105 atoms
2 atom types

0.000000   12.251000   xlo xhi
0.000000   12.251000   ylo yhi
0.000000   12.251000   zlo zhi

  0.000000    0.000000    0.000000   xy xz yz

Atoms

   1  1    0.0   7.490940 3.143930 0.859488
   2  1    0.0   4.361170 3.233880 0.718780
   3  1    0.0   6.250080 1.058340 6.368080
   4  1    0.0   4.438520 2.791970 4.672520
   5  1    0.0   7.373650 3.010800 4.305840
   6  1    0.0   4.559480 10.755500 1.505080
   7  1    0.0   10.597100 10.395400 1.174230
   8  1    0.0   10.177100 7.415320 5.824870
   9  1    0.0   0.040996 5.595140 11.080600
  10  1    0.0   7.989460 11.698900 8.448000
  11  1    0.0   1.050130 6.692140 4.512650
  12  1    0.0   1.743250 11.152400 8.444850
  13  1    0.0   7.532660 10.854800 1.346670
  14  1    0.0   2.970910 5.539560 11.298900
  15  1    0.0   8.961620 8.672800 3.120810
  16  1    0.0   10.551300 3.269460 0.744352
  17  1    0.0   5.993540 5.280870 11.327700
  18  1    0.0   10.943900 11.295500 7.914600
  19  1    0.0   9.452420 1.462270 6.262250
  20  1    0.0   4.840780 11.520900 8.486050
  21  1    0.0   7.486920 6.281280 8.834200
  22  1    0.0   3.739630 7.369120 5.981730
  23  1    0.0   5.903860 10.916500 11.102200
  24  1    0.0   7.502760 6.657400 4.500870
  25  1    0.0   4.309490 6.396690 8.801990
  26  1    0.0   1.409930 3.379540 0.735926
  27  1    0.0   12.197400 1.719360 6.581830
  28  1    0.0   2.891890 1.142070 6.763660
  29  1    0.0   9.135500 5.111170 11.161700
  30  1    0.0   12.137800 0.719932 1.546390
  31  1    0.0   1.516100 10.426500 1.260250
  32  1    0.0   0.060751 10.412900 10.723300
  33  1    0.0   1.973150 4.070800 5.899900
  34  1    0.0   2.995360 8.820560 3.451410
  35  1    0.0   10.649800 6.232950 8.637560
  36  2    0.0   12.158400 11.061200 3.033790
  37  2    0.0   9.057190 5.410520 6.062730
  38  2    0.0   0.012083 8.689750 0.306771
  39  2    0.0   7.581950 0.676298 4.402530
  40  2    0.0   1.128530 6.313790 6.896820
  41  2    0.0   10.711400 0.828586 4.880290
  42  2    0.0   0.237278 9.277490 8.526190
  43  2    0.0   4.425230 7.400500 10.936400
  44  2    0.0   2.924830 1.851030 1.837790
  45  2    0.0   6.444740 1.280500 8.885270
  46  2    0.0   9.304080 11.066400 3.150680
  47  2    0.0   7.566520 12.305800 11.630000
  48  2    0.0   12.078600 2.932100 2.600760
  49  2    0.0   8.813110 4.382600 8.775600
  50  2    0.0   2.761760 11.315300 3.140390
  51  2    0.0   7.956420 8.729390 5.278350
  52  2    0.0   8.940890 10.538700 9.685070
  53  2    0.0   9.545560 6.465330 3.374600
  54  2    0.0   7.552670 7.176670 10.955900
  55  2    0.0   2.505550 10.187800 10.334800
  56  2    0.0   9.826060 1.178010 8.786420
  57  2    0.0   4.557650 5.657400 1.018520
  58  2    0.0   10.381400 12.102500 12.023500
  59  2    0.0   8.938130 8.876280 0.621048
  60  2    0.0   9.266820 11.002300 6.380840
  61  2    0.0   12.132900 2.133470 11.536900
  62  2    0.0   2.842470 2.939020 11.131200
  63  2    0.0   12.075600 5.232160 4.385080
  64  2    0.0   1.787490 0.022668 12.181000
  65  2    0.0   1.102740 7.091620 10.270400
  66  2    0.0   6.029400 9.673720 9.299730
  67  2    0.0   3.175910 8.723430 0.957544
  68  2    0.0   1.452930 5.990950 0.798919
  69  2    0.0   2.588920 3.982880 3.699110
  70  2    0.0   2.562950 4.975700 9.064750
  71  2    0.0   11.107600 8.928320 5.063980
  72  2    0.0   1.323970 1.570740 4.736990
  73  2    0.0   6.032800 9.108350 0.429937
  74  2    0.0   10.471700 5.649190 0.803887
  75  2    0.0   10.446700 7.369810 10.709500
  76  2    0.0   0.450463 7.681520 2.968250
  77  2    0.0   9.067080 2.662430 11.234800
  78  2    0.0   6.648160 7.488070 3.001680
  79  2    0.0   9.117940 3.610680 3.817810
  80  2    0.0   5.937720 2.693870 11.293400
  81  2    0.0   5.940370 1.590560 1.873030
  82  2    0.0   4.171410 2.988630 7.210330
  83  2    0.0   4.921820 8.746650 5.368530
  84  2    0.0   4.652620 0.564706 4.585410
  85  2    0.0   11.068600 3.344530 6.376240
  86  2    0.0   4.943070 5.609220 6.357910
  87  2    0.0   3.557810 6.641200 3.602890
  88  2    0.0   0.385844 11.329200 6.222050
  89  2    0.0   9.625090 8.236030 8.065160
  90  2    0.0   7.231590 3.255940 6.645180
  91  2    0.0   3.538410 8.462340 8.096350
  92  2    0.0   9.078340 1.610190 1.771310
  93  2    0.0   5.899350 4.440820 9.001040
  94  2    0.0   3.112000 0.751789 9.258840
  95  2    0.0   1.316570 2.669210 8.029520
  96  2    0.0   5.611730 4.454600 3.489080
  97  2    0.0   3.341410 10.965100 6.474790
  98  2    0.0   6.033440 10.344800 3.187400
  99  2    0.0   1.690500 8.823310 5.496630
 100  2    0.0   7.572170 5.511140 1.085730
 101  2    0.0   11.453600 4.159600 9.657720
 102  2    0.0   6.683510 7.555230 7.582870
 103  2    0.0   0.250077 0.278165 9.476150
 104  2    0.0   4.603670 0.082567 11.691200
 105  2    0.0   6.379500 10.927400 6.680500
