# Supplementary material for: New Reactive Force Field for Simulations of MoS2 Crystallization
Source: J Phys Chem C Nanomater Interfaces. 2022 May 26;126(22):9475–81. doi: 10.1021/acs.jpcc.2c01075 (PMC9189924; doi:10.1021/acs.jpcc.2c01075)
Supplement: Supplementary file 2 — jp2c01075_si_002.zip [file jp2c01075_si_002.zip › MoS2_JPCC/MoS2_MQ_7_new.input]

# Converted from POSCAR to lammps format

105 atoms
2 atom types

0.000000   12.636489   xlo xhi
0.000000   13.264503   ylo yhi
0.000000   12.567065   zlo zhi

 -0.791028    0.623628    1.519640   xy xz yz

Atoms

   1  1    0.0   8.154847 3.326419 0.693265
   2  1    0.0   4.666037 3.417907 0.621186
   3  1    0.0   6.290986 2.097693 6.828535
   4  1    0.0   5.219578 4.431529 5.458627
   5  1    0.0   7.672984 3.659485 4.463624
   6  1    0.0   3.998642 11.675123 1.464026
   7  1    0.0   10.376444 11.611033 1.330393
   8  1    0.0   9.546558 8.763792 5.588249
   9  1    0.0   0.590161 7.076499 11.599979
  10  1    0.0   6.974197 13.313974 8.655337
  11  1    0.0   1.172114 7.472714 4.596970
  12  1    0.0   0.687348 13.400909 8.621388
  13  1    0.0   6.810815 11.613559 1.372291
  14  1    0.0   3.759994 7.009208 11.538104
  15  1    0.0   8.444368 9.610568 3.213215
  16  1    0.0   10.931525 3.310262 0.580540
  17  1    0.0   6.939126 7.064298 11.475076
  18  1    0.0   10.471941 13.358716 8.687814
  19  1    0.0   9.492130 2.106028 6.701191
  20  1    0.0   4.063681 13.416733 8.740421
  21  1    0.0   8.113126 7.973074 8.797493
  22  1    0.0   3.467163 8.736051 6.187209
  23  1    0.0   5.980177 13.586279 11.592467
  24  1    0.0   7.261149 7.764145 4.741290
  25  1    0.0   4.907076 7.910251 8.599543
  26  1    0.0   1.901258 3.243464 0.522461
  27  1    0.0   12.603078 2.194024 6.813234
  28  1    0.0   3.173295 2.322021 6.885758
  29  1    0.0   10.030525 6.977482 11.570960
  30  1    0.0   12.350550 0.807750 0.811254
  31  1    0.0   0.691874 11.798763 1.414873
  32  1    0.0   0.006547 13.491061 11.384725
  33  1    0.0   1.747732 4.743410 5.359800
  34  1    0.0   2.156797 9.904041 3.504904
  35  1    0.0   11.430275 8.028631 9.271827
  36  2    0.0   11.766088 12.831354 2.837982
  37  2    0.0   8.634192 6.832363 6.577812
  38  2    0.0   11.977672 10.160539 0.354095
  39  2    0.0   7.926436 1.375432 4.987792
  40  2    0.0   2.040359 6.720099 6.606936
  41  2    0.0   11.122323 1.756538 5.021504
  42  2    0.0   11.923646 11.749853 9.705548
  43  2    0.0   5.266523 8.757942 10.879684
  44  2    0.0   3.258736 2.475095 2.203531
  45  2    0.0   6.403047 1.869041 9.376044
  46  2    0.0   8.643142 12.071114 3.019711
  47  2    0.0   8.486200 1.598273 12.479623
  48  2    0.0   0.101269 2.825264 2.128908
  49  2    0.0   9.952788 6.335418 9.217063
  50  2    0.0   2.277439 12.339769 3.160500
  51  2    0.0   7.612733 10.084702 5.429087
  52  2    0.0   8.675729 12.195151 9.914092
  53  2    0.0   9.352954 7.385795 3.580910
  54  2    0.0   8.458102 8.840797 11.019799
  55  2    0.0   2.249088 12.400587 10.207861
  56  2    0.0   9.479558 1.784103 9.107978
  57  2    0.0   4.760716 5.724723 0.813537
  58  2    0.0   10.550016 14.512412 12.102382
  59  2    0.0   8.616388 9.967703 0.780017
  60  2    0.0   8.753844 12.939515 6.981846
  61  2    0.0   0.664824 4.413860 11.501329
  62  2    0.0   3.994869 4.611712 11.231805
  63  2    0.0   0.080956 5.520901 3.941493
  64  2    0.0   2.383704 1.688274 12.348388
  65  2    0.0   2.111225 8.789086 11.249460
  66  2    0.0   5.454818 11.860339 9.893527
  67  2    0.0   2.292118 9.946194 1.107779
  68  2    0.0   1.662703 5.507350 0.882604
  69  2    0.0   3.489395 4.873273 3.970112
  70  2    0.0   3.370053 6.355490 9.093911
  71  2    0.0   10.941886 10.009352 4.041063
  72  2    0.0   1.551599 2.257290 5.041062
  73  2    0.0   5.358775 10.123651 0.314204
  74  2    0.0   11.024316 5.559438 0.933919
  75  2    0.0   11.560426 8.869394 11.395419
  76  2    0.0   -0.095328 8.889450 3.113342
  77  2    0.0   10.123295 4.509825 11.316344
  78  2    0.0   6.334753 8.691498 2.776257
  79  2    0.0   9.575404 4.658230 4.169168
  80  2    0.0   7.068777 4.512520 11.618535
  81  2    0.0   6.476720 2.734121 2.273225
  82  2    0.0   4.817950 3.880461 7.688630
  83  2    0.0   4.158948 10.446280 4.896495
  84  2    0.0   4.731796 2.089611 5.047646
  85  2    0.0   11.029106 3.881392 7.230072
  86  2    0.0   5.253079 7.112875 6.252152
  87  2    0.0   3.160391 7.745840 3.562919
  88  2    0.0   11.884634 12.979299 6.778907
  89  2    0.0   10.281286 9.442046 7.798299
  90  2    0.0   7.856441 3.907148 6.899602
  91  2    0.0   3.326316 9.668389 8.245574
  92  2    0.0   9.664557 2.086740 2.043145
  93  2    0.0   6.681057 6.215797 9.219560
  94  2    0.0   3.166558 1.844716 9.234624
  95  2    0.0   1.523807 3.907505 7.596449
  96  2    0.0   6.472672 5.615545 3.778710
  97  2    0.0   2.419119 13.119220 6.918412
  98  2    0.0   5.490331 12.650146 2.935351
  99  2    0.0   1.178365 9.647029 5.769642
 100  2    0.0   7.894151 5.631494 0.859938
 101  2    0.0   0.499365 6.621953 9.201690
 102  2    0.0   6.751345 9.581883 8.062944
 103  2    0.0   12.668104 1.877953 9.361858
 104  2    0.0   5.186221 1.651983 12.545375
 105  2    0.0   5.465299 12.899358 6.850214
