# Supplementary material for: New Reactive Force Field for Simulations of MoS2 Crystallization
Source: J Phys Chem C Nanomater Interfaces. 2022 May 26;126(22):9475–81. doi: 10.1021/acs.jpcc.2c01075 (PMC9189924; doi:10.1021/acs.jpcc.2c01075)
Supplement: Supplementary file 2 — jp2c01075_si_002.zip [file jp2c01075_si_002.zip › MoS2_JPCC/MoS2_MQ_8_forces.input]

# Converted from POSCAR to lammps format

105 atoms
2 atom types

0.000000   12.251000   xlo xhi
0.000000   12.251000   ylo yhi
0.000000   12.251000   zlo zhi

  0.000000    0.000000    0.000000   xy xz yz

Atoms

   1  1    0.0   8.111680 5.933750 5.246110
   2  1    0.0   7.920010 3.781680 7.340530
   3  1    0.0   9.880490 7.692930 3.505470
   4  1    0.0   2.415760 4.965000 8.872440
   5  1    0.0   9.781840 1.970500 1.973100
   6  1    0.0   9.322340 5.570120 10.006700
   7  1    0.0   0.391685 1.731090 0.837814
   8  1    0.0   1.209660 3.389300 6.581050
   9  1    0.0   0.907218 11.214500 12.312900
  10  1    0.0   7.276610 0.698882 3.018110
  11  1    0.0   11.733800 4.322740 8.836220
  12  1    0.0   0.868338 6.778040 3.288960
  13  1    0.0   11.949300 9.533430 4.369500
  14  1    0.0   6.205630 10.578200 2.415530
  15  1    0.0   4.312900 3.988290 11.058300
  16  1    0.0   6.678990 7.509680 2.975580
  17  1    0.0   3.563090 10.013700 10.749500
  18  1    0.0   4.668790 11.043300 5.377750
  19  1    0.0   8.766980 10.921300 8.589090
  20  1    0.0   3.850160 9.056700 7.665670
  21  1    0.0   8.172210 3.088790 4.327420
  22  1    0.0   8.634590 8.209750 9.587190
  23  1    0.0   11.164500 11.138800 7.102130
  24  1    0.0   1.679010 11.162200 6.261170
  25  1    0.0   3.158150 1.010260 11.895000
  26  1    0.0   5.979410 1.580520 10.983600
  27  1    0.0   11.554700 8.806840 1.239450
  28  1    0.0   5.301640 8.264340 0.277437
  29  1    0.0   2.455680 4.196360 3.863330
  30  1    0.0   10.739700 3.813860 11.889800
  31  1    0.0   7.364310 1.183260 8.299400
  32  1    0.0   10.771700 9.838160 10.795500
  33  1    0.0   3.008730 1.387700 5.077820
  34  1    0.0   4.264390 7.006060 9.875530
  35  1    0.0   3.954350 6.267060 2.566130
  36  2    0.0   11.096200 6.563020 1.504970
  37  2    0.0   4.229970 3.787410 3.163050
  38  2    0.0   3.069830 11.146200 1.009950
  39  2    0.0   5.541400 9.030730 9.314790
  40  2    0.0   5.140890 0.317944 2.605000
  41  2    0.0   10.397900 1.351450 11.945000
  42  2    0.0   6.196430 6.443190 10.817700
  43  2    0.0   3.674110 3.503420 6.034970
  44  2    0.0   6.372130 4.389610 5.349900
  45  2    0.0   7.701510 8.908930 1.202680
  46  2    0.0   6.356350 11.701900 8.421290
  47  2    0.0   2.180550 8.246070 9.208990
  48  2    0.0   2.680560 11.221900 9.446190
  49  2    0.0   7.786580 0.904965 10.947100
  50  2    0.0   8.922070 4.379550 0.067923
  51  2    0.0   0.823589 5.718720 7.274450
  52  2    0.0   3.059750 8.201210 0.270961
  53  2    0.0   7.673640 11.944600 1.282850
  54  2    0.0   11.105700 7.599070 5.387250
  55  2    0.0   4.447190 9.263830 2.745790
  56  2    0.0   0.426012 8.607520 11.466000
  57  2    0.0   10.450200 -0.021364 9.156150
  58  2    0.0   5.993440 9.922130 6.147900
  59  2    0.0   11.390100 3.654830 2.092430
  60  2    0.0   5.539860 7.152050 4.577160
  61  2    0.0   10.904000 8.466440 8.981210
  62  2    0.0   10.028300 9.997930 3.132570
  63  2    0.0   11.625800 5.898050 10.819700
  64  2    0.0   12.027900 12.037200 4.995160
  65  2    0.0   2.606130 11.676300 3.931390
  66  2    0.0   4.674340 4.810960 8.617970
  67  2    0.0   7.279560 5.866760 7.699900
  68  2    0.0   0.748121 0.628846 10.838200
  69  2    0.0   9.483460 10.754900 6.160420
  70  2    0.0   2.803270 6.284040 4.841870
  71  2    0.0   6.474590 1.515460 4.991330
  72  2    0.0   0.079631 12.119900 2.100460
  73  2    0.0   1.433390 2.720730 8.949440
  74  2    0.0   9.101180 7.284830 11.514300
  75  2    0.0   6.672470 3.598150 10.448200
  76  2    0.0   10.399200 10.838900 0.442007
  77  2    0.0   4.288340 7.252950 7.179210
  78  2    0.0   2.522260 1.692500 1.814880
  79  2    0.0   1.010350 3.433120 11.738100
  80  2    0.0   3.839450 0.255697 7.121450
  81  2    0.0   2.045590 5.162910 1.658280
  82  2    0.0   9.075110 1.611840 7.040160
  83  2    0.0   0.852706 2.393120 4.215820
  84  2    0.0   9.824020 4.269290 5.449470
  85  2    0.0   8.200690 10.119800 10.824200
  86  2    0.0   0.539888 9.286200 7.001110
  87  2    0.0   3.041430 9.142310 5.288070
  88  2    0.0   11.738400 2.595240 6.776910
  89  2    0.0   10.236000 5.919820 7.841120
  90  2    0.0   2.461030 5.801620 11.048100
  91  2    0.0   8.008640 8.614170 7.804520
  92  2    0.0   1.535770 9.085330 2.663290
  93  2    0.0   8.142890 8.345140 4.970190
  94  2    0.0   3.994250 1.659270 9.691890
  95  2    0.0   0.962603 0.244097 7.580950
  96  2    0.0   5.018460 2.578600 0.624144
  97  2    0.0   9.845030 3.054670 9.665950
  98  2    0.0   -0.019371 5.299270 4.253330
  99  2    0.0   5.918090 2.389530 7.708640
 100  2    0.0   5.842640 5.803190 1.355570
 101  2    0.0   9.464920 1.011130 4.117190
 102  2    0.0   7.435620 2.970220 2.132380
 103  2    0.0   5.450090 10.734700 11.623500
 104  2    0.0   7.485560 11.020000 4.049190
 105  2    0.0   8.483120 5.813310 2.595230
