# Supplementary material for: New Reactive Force Field for Simulations of MoS2 Crystallization
Source: J Phys Chem C Nanomater Interfaces. 2022 May 26;126(22):9475–81. doi: 10.1021/acs.jpcc.2c01075 (PMC9189924; doi:10.1021/acs.jpcc.2c01075)
Supplement: Supplementary file 2 — jp2c01075_si_002.zip [file jp2c01075_si_002.zip › MoS2_JPCC/MoS2_MQ_8_new.input]

# Converted from POSCAR to lammps format

105 atoms
2 atom types

0.000000   12.736768   xlo xhi
0.000000   13.168686   ylo yhi
0.000000   12.597394   zlo zhi

  0.179206    0.518378    0.519118   xy xz yz

Atoms

   1  1    0.0   8.424679 6.217853 4.982399
   2  1    0.0   8.269080 3.899934 6.850265
   3  1    0.0   10.723883 8.517805 3.567156
   4  1    0.0   3.019020 6.579459 8.980687
   5  1    0.0   9.605883 1.536440 1.910571
   6  1    0.0   10.806717 6.417547 10.996183
   7  1    0.0   0.155037 1.472248 0.771630
   8  1    0.0   1.621417 4.671863 6.778604
   9  1    0.0   1.669484 12.503177 12.105697
  10  1    0.0   7.430794 0.578561 3.052803
  11  1    0.0   12.725212 5.336922 9.122282
  12  1    0.0   0.759438 7.774298 3.730271
  13  1    0.0   12.593292 10.308996 4.655133
  14  1    0.0   6.930866 10.988405 2.367243
  15  1    0.0   4.521554 4.503853 10.515086
  16  1    0.0   7.314210 7.919093 3.045046
  17  1    0.0   4.588132 11.095967 11.580497
  18  1    0.0   5.353537 12.732849 5.034311
  19  1    0.0   10.086695 11.390639 8.515774
  20  1    0.0   3.679478 10.523639 8.051091
  21  1    0.0   8.138964 2.944307 4.056957
  22  1    0.0   10.181130 9.099346 9.727597
  23  1    0.0   12.557288 11.980030 7.397660
  24  1    0.0   2.497542 12.480626 6.250659
  25  1    0.0   3.286295 1.875854 12.312404
  26  1    0.0   6.375500 2.525695 11.398168
  27  1    0.0   12.519170 10.300234 1.630086
  28  1    0.0   5.971252 8.680623 0.173774
  29  1    0.0   2.661144 5.199238 4.300839
  30  1    0.0   11.800934 4.291866 12.413243
  31  1    0.0   7.951755 1.602184 8.756386
  32  1    0.0   11.841538 11.266253 10.674664
  33  1    0.0   3.808123 2.136278 5.473686
  34  1    0.0   4.877358 8.077148 10.253674
  35  1    0.0   4.698185 6.778772 3.256343
  36  2    0.0   12.143769 7.810829 1.798783
  37  2    0.0   4.605448 4.515185 3.070691
  38  2    0.0   3.427959 12.323271 0.344741
  39  2    0.0   5.591896 10.404690 9.558948
  40  2    0.0   5.461330 12.852170 2.382072
  41  2    0.0   11.140654 1.995839 12.313745
  42  2    0.0   7.271590 8.055454 10.928156
  43  2    0.0   3.942365 4.512779 6.256574
  44  2    0.0   6.771102 4.587568 5.016125
  45  2    0.0   8.217925 9.341734 1.258083
  46  2    0.0   7.940286 12.708401 7.987312
  47  2    0.0   2.564253 8.877989 9.647062
  48  2    0.0   3.083826 12.033613 9.968147
  49  2    0.0   8.268395 1.289430 11.039877
  50  2    0.0   9.352225 4.916988 0.338864
  51  2    0.0   1.127737 6.858916 7.563662
  52  2    0.0   4.143926 9.007353 12.448848
  53  2    0.0   8.726053 12.594673 1.341686
  54  2    0.0   11.981967 8.209291 5.500293
  55  2    0.0   5.187803 9.268181 2.548433
  56  2    0.0   0.963928 10.168663 11.952830
  57  2    0.0   11.551548 13.180194 9.325779
  58  2    0.0   5.739636 10.946794 6.722373
  59  2    0.0   11.493475 2.933536 2.264908
  60  2    0.0   6.137186 7.449923 5.060564
  61  2    0.0   12.229418 9.858440 8.778117
  62  2    0.0   10.781640 10.832644 3.155698
  63  2    0.0   13.047332 6.160417 11.357824
  64  2    0.0   13.066225 12.705745 5.069479
  65  2    0.0   3.055385 0.214600 4.186471
  66  2    0.0   5.363605 5.954131 8.861753
  67  2    0.0   8.518189 6.083250 7.427857
  68  2    0.0   1.263323 1.518166 11.123519
  69  2    0.0   10.597181 11.592184 6.217930
  70  2    0.0   2.979108 7.505804 4.955513
  71  2    0.0   6.128174 1.807775 4.762966
  72  2    0.0   0.862522 12.514795 1.926891
  73  2    0.0   2.252566 4.242927 9.165913
  74  2    0.0   10.596712 8.478853 11.967254
  75  2    0.0   6.962581 4.584197 10.794322
  76  2    0.0   11.493154 11.897430 0.126058
  77  2    0.0   4.434742 8.195097 7.785434
  78  2    0.0   2.282919 1.801243 1.888378
  79  2    0.0   0.800524 3.737996 0.460601
  80  2    0.0   4.276719 0.489236 7.138198
  81  2    0.0   2.376774 6.500582 2.242068
  82  2    0.0   9.797858 2.419788 7.782334
  83  2    0.0   1.678843 2.974859 4.922297
  84  2    0.0   9.907640 4.238981 5.051673
  85  2    0.0   9.505089 11.186688 10.887949
  86  2    0.0   1.469783 10.376240 6.715615
  87  2    0.0   4.120505 10.557501 5.473743
  88  2    0.0   12.541629 3.535398 7.667644
  89  2    0.0   10.743383 6.899231 8.715758
  90  2    0.0   3.385673 6.409651 11.366224
  91  2    0.0   8.587294 9.541885 8.155292
  92  2    0.0   1.678247 9.958214 3.128121
  93  2    0.0   8.757186 8.639937 4.996802
  94  2    0.0   4.460033 2.088144 10.138653
  95  2    0.0   1.191701 0.596752 7.789791
  96  2    0.0   4.303488 3.224702 0.192099
  97  2    0.0   10.816456 4.098478 10.183885
  98  2    0.0   0.334604 5.466773 4.638029
  99  2    0.0   6.378918 2.896954 7.770491
 100  2    0.0   6.238227 6.490839 1.396408
 101  2    0.0   9.523304 1.041602 4.263462
 102  2    0.0   7.545153 2.688200 1.720968
 103  2    0.0   6.757292 11.496522 12.307513
 104  2    0.0   7.574688 11.662039 4.480417
 105  2    0.0   9.346804 6.556376 2.848087
