# Supplementary material for: New Reactive Force Field for Simulations of MoS2 Crystallization
Source: J Phys Chem C Nanomater Interfaces. 2022 May 26;126(22):9475–81. doi: 10.1021/acs.jpcc.2c01075 (PMC9189924; doi:10.1021/acs.jpcc.2c01075)
Supplement: Supplementary file 2 — jp2c01075_si_002.zip [file jp2c01075_si_002.zip › MoS2_JPCC/MoS2_MQ_9_forces.input]

# Converted from POSCAR to lammps format

105 atoms
2 atom types

0.000000   12.251000   xlo xhi
0.000000   12.251000   ylo yhi
0.000000   12.251000   zlo zhi

  0.000000    0.000000    0.000000   xy xz yz

Atoms

   1  1    0.0   4.593650 9.415330 2.505410
   2  1    0.0   4.511310 11.929500 0.707266
   3  1    0.0   2.841940 7.414430 6.943510
   4  1    0.0   8.445350 7.488350 6.076010
   5  1    0.0   8.415950 1.956010 3.759980
   6  1    0.0   5.857310 7.096700 1.122900
   7  1    0.0   11.226700 7.717760 11.444200
   8  1    0.0   2.181450 5.267270 4.600950
   9  1    0.0   0.412691 2.648100 9.473960
  10  1    0.0   11.147900 -0.026364 9.310330
  11  1    0.0   9.801010 9.705950 7.766850
  12  1    0.0   5.183320 7.048850 9.202640
  13  1    0.0   9.813860 11.944600 2.538510
  14  1    0.0   2.418490 2.038550 4.911100
  15  1    0.0   9.802150 0.244981 6.291330
  16  1    0.0   6.197260 5.004580 11.148300
  17  1    0.0   3.971910 9.806570 8.481470
  18  1    0.0   7.556110 4.754260 4.767540
  19  1    0.0   5.829250 2.078160 11.945600
  20  1    0.0   11.765600 4.561570 12.063900
  21  1    0.0   9.551920 9.938070 4.722520
  22  1    0.0   0.834517 3.619400 2.450430
  23  1    0.0   4.611180 9.267860 11.551700
  24  1    0.0   10.931200 8.987910 2.105040
  25  1    0.0   3.546090 11.706900 3.801350
  26  1    0.0   11.515400 1.504880 0.085659
  27  1    0.0   11.125300 10.772900 11.884500
  28  1    0.0   4.727920 0.238598 9.796960
  29  1    0.0   3.498600 12.111300 6.854140
  30  1    0.0   1.664710 4.347150 7.343420
  31  1    0.0   6.943370 4.242920 1.834170
  32  1    0.0   7.941580 2.274460 6.984090
  33  1    0.0   7.233280 5.093040 7.923880
  34  1    0.0   12.191400 5.795540 9.399780
  35  1    0.0   0.314315 6.550990 2.377320
  36  2    0.0   6.600260 9.402620 0.588968
  37  2    0.0   2.069830 5.440790 1.481210
  38  2    0.0   5.951820 7.197370 3.101020
  39  2    0.0   5.971160 2.238650 9.627870
  40  2    0.0   1.643910 11.995900 5.248830
  41  2    0.0   2.770780 8.148450 9.467290
  42  2    0.0   10.116600 5.636430 10.553900
  43  2    0.0   11.545900 4.133570 7.804120
  44  2    0.0   9.505110 -0.023724 11.539900
  45  2    0.0   7.660860 9.806610 6.316300
  46  2    0.0   5.120310 8.538850 6.963320
  47  2    0.0   5.804750 11.128100 2.948560
  48  2    0.0   8.492510 9.965060 2.665470
  49  2    0.0   11.602800 10.778700 3.914810
  50  2    0.0   3.896900 9.679590 4.651170
  51  2    0.0   7.318300 6.890020 10.015800
  52  2    0.0   3.297020 3.671020 3.235310
  53  2    0.0   4.638850 4.055320 0.681602
  54  2    0.0   8.683270 7.444590 4.057370
  55  2    0.0   0.469927 1.311070 7.719220
  56  2    0.0   9.057650 4.498470 3.306270
  57  2    0.0   6.084560 2.907810 6.803660
  58  2    0.0   1.936770 9.052490 6.661730
  59  2    0.0   3.633010 1.604180 11.631600
  60  2    0.0   0.502009 2.660260 5.200150
  61  2    0.0   9.401510 5.284130 6.314700
  62  2    0.0   6.167420 9.526710 9.773470
  63  2    0.0   10.044700 2.492590 6.062170
  64  2    0.0   1.301840 3.109710 -0.047554
  65  2    0.0   2.353300 1.041790 2.617570
  66  2    0.0   5.275480 1.466640 1.891030
  67  2    0.0   8.337210 1.241710 1.626390
  68  2    0.0   8.988200 10.093500 9.426200
  69  2    0.0   4.082830 6.193730 11.104900
  70  2    0.0   2.580330 10.483700 2.068690
  71  2    0.0   2.175830 4.384960 9.641870
  72  2    0.0   2.308520 11.324100 8.596990
  73  2    0.0   12.169000 10.295900 9.846810
  74  2    0.0   3.460160 7.878050 1.108150
  75  2    0.0   3.746340 4.428420 6.104640
  76  2    0.0   0.626696 7.961640 3.680370
  77  2    0.0   10.808400 1.376280 3.505140
  78  2    0.0   4.905150 4.758970 8.745740
  79  2    0.0   7.493350 0.133923 4.943280
  80  2    0.0   10.332300 2.288980 10.013700
  81  2    0.0   8.284380 3.922570 9.090530
  82  2    0.0   7.861070 3.330820 11.909100
  83  2    0.0   8.291100 0.342127 8.058270
  84  2    0.0   11.836200 5.020360 3.908940
  85  2    0.0   0.636596 9.177140 0.341935
  86  2    0.0   12.237300 7.667490 8.828230
  87  2    0.0   9.432000 9.174710 0.018523
  88  2    0.0   9.487670 7.429270 8.293520
  89  2    0.0   10.327800 6.643700 1.816360
  90  2    0.0   0.122267 11.933700 1.355010
  91  2    0.0   6.052890 3.303440 3.939740
  92  2    0.0   10.366200 3.284370 1.162070
  93  2    0.0   6.597330 12.116700 11.592400
  94  2    0.0   0.571604 6.383430 6.259620
  95  2    0.0   6.105300 6.166000 5.821630
  96  2    0.0   4.739990 1.042600 5.086020
  97  2    0.0   10.797700 8.349350 5.852680
  98  2    0.0   3.334000 1.754000 8.026840
  99  2    0.0   7.865590 6.122980 0.470036
 100  2    0.0   1.096610 0.619503 10.679600
 101  2    0.0   5.580720 11.407100 7.624640
 102  2    0.0   11.706300 11.004100 6.941410
 103  2    0.0   2.924490 10.731500 11.374900
 104  2    0.0   3.247870 6.809210 4.115250
 105  2    0.0   1.142120 6.582990 11.288300
