# Supplementary material for: New Reactive Force Field for Simulations of MoS2 Crystallization
Source: J Phys Chem C Nanomater Interfaces. 2022 May 26;126(22):9475–81. doi: 10.1021/acs.jpcc.2c01075 (PMC9189924; doi:10.1021/acs.jpcc.2c01075)
Supplement: Supplementary file 2 — jp2c01075_si_002.zip [file jp2c01075_si_002.zip › MoS2_JPCC/MoS2_MQ_9_new.input]

# Converted from POSCAR to lammps format

105 atoms
2 atom types

0.000000   13.437901   xlo xhi
0.000000   12.634992   ylo yhi
0.000000   12.492405   zlo zhi

  0.379669   -0.976566   -0.430868   xy xz yz

Atoms

   1  1    0.0   5.156389 9.504167 1.958018
   2  1    0.0   5.127390 12.373051 0.464173
   3  1    0.0   3.487238 7.174435 7.214862
   4  1    0.0   9.221607 8.138651 5.956330
   5  1    0.0   9.067409 2.296432 3.991143
   6  1    0.0   5.741122 7.120935 0.569349
   7  1    0.0   11.781536 7.103002 11.781118
   8  1    0.0   1.790242 4.691062 4.995674
   9  1    0.0   -0.479687 2.247451 9.601093
  10  1    0.0   12.081397 -0.363307 9.502026
  11  1    0.0   9.883421 10.384135 7.299629
  12  1    0.0   5.235400 6.820731 9.671408
  13  1    0.0   11.160227 12.415108 2.112325
  14  1    0.0   2.597402 1.872550 5.153312
  15  1    0.0   9.934166 0.336650 5.659479
  16  1    0.0   6.095600 4.704814 11.517566
  17  1    0.0   4.710926 9.350464 8.408609
  18  1    0.0   7.949742 5.020635 5.169754
  19  1    0.0   6.571337 2.219024 0.179666
  20  1    0.0   13.059454 4.919305 0.285660
  21  1    0.0   10.245163 10.135607 4.373906
  22  1    0.0   0.943735 3.442608 2.732598
  23  1    0.0   4.499867 9.273181 11.361006
  24  1    0.0   11.601301 9.165430 2.003214
  25  1    0.0   3.749464 -0.118585 3.485707
  26  1    0.0   11.848874 1.211207 12.269605
  27  1    0.0   11.490200 10.483254 11.908464
  28  1    0.0   4.495651 12.122149 10.060040
  29  1    0.0   3.666709 -0.035400 7.158637
  30  1    0.0   0.853035 4.311201 7.671985
  31  1    0.0   8.037353 4.178898 1.667941
  32  1    0.0   8.227119 2.214701 6.776774
  33  1    0.0   7.609113 4.845771 8.001023
  34  1    0.0   12.788721 5.300049 10.109958
  35  1    0.0   13.234224 6.283311 2.804171
  36  2    0.0   7.040500 9.070452 0.590475
  37  2    0.0   1.991068 5.675672 2.655267
  38  2    0.0   4.999405 7.309328 2.771697
  39  2    0.0   5.925572 1.195807 10.443939
  40  2    0.0   2.432578 12.182979 5.436792
  41  2    0.0   3.096229 8.010952 9.555778
  42  2    0.0   10.595807 5.073611 10.998179
  43  2    0.0   12.021046 4.008626 8.236017
  44  2    0.0   9.607674 -0.217982 12.308990
  45  2    0.0   8.181306 10.277870 5.588520
  46  2    0.0   5.868524 7.443725 7.367571
  47  2    0.0   6.302051 11.634809 2.496909
  48  2    0.0   9.600778 10.645375 2.092115
  49  2    0.0   12.370772 10.912189 3.519399
  50  2    0.0   4.921627 10.274653 4.221056
  51  2    0.0   7.625619 6.062478 10.220982
  52  2    0.0   3.297870 3.467059 3.553247
  53  2    0.0   5.776929 4.415494 1.012082
  54  2    0.0   9.857401 8.003482 3.497792
  55  2    0.0   0.184902 0.754038 8.060626
  56  2    0.0   9.663445 4.635747 3.447966
  57  2    0.0   6.353054 3.736202 6.352639
  58  2    0.0   3.435170 9.151845 6.240637
  59  2    0.0   3.333609 1.245683 11.696853
  60  2    0.0   0.455896 2.701362 5.952062
  61  2    0.0   9.534140 5.766607 6.793056
  62  2    0.0   6.433110 8.853909 9.967952
  63  2    0.0   10.382540 2.669531 6.039217
  64  2    0.0   1.380066 3.202354 0.396448
  65  2    0.0   1.403110 1.091365 3.135141
  66  2    0.0   4.636096 1.600371 2.001972
  67  2    0.0   8.483237 1.489342 1.762261
  68  2    0.0   10.379764 10.983253 9.748017
  69  2    0.0   3.869408 5.509785 11.184303
  70  2    0.0   3.310374 11.170905 1.668172
  71  2    0.0   1.337736 3.849750 9.900850
  72  2    0.0   2.889083 11.006735 8.491731
  73  2    0.0   -0.118283 10.311904 10.527811
  74  2    0.0   3.809860 8.535929 0.229380
  75  2    0.0   2.990166 3.594646 6.898031
  76  2    0.0   13.333010 8.267678 3.755481
  77  2    0.0   11.369408 1.229113 3.877072
  78  2    0.0   5.460445 4.398429 9.133107
  79  2    0.0   7.668342 0.670240 5.014185
  80  2    0.0   10.763105 1.598652 10.192751
  81  2    0.0   8.495966 3.045739 8.970099
  82  2    0.0   7.704851 2.952573 12.010084
  83  2    0.0   8.679123 0.127887 7.834064
  84  2    0.0   12.819330 4.634524 4.293604
  85  2    0.0   0.271581 9.268904 0.766249
  86  2    0.0   12.274475 7.475925 9.503924
  87  2    0.0   9.864204 8.727574 12.107399
  88  2    0.0   9.095477 8.395650 8.274520
  89  2    0.0   11.422751 6.448859 1.370789
  90  2    0.0   13.469347 12.327517 1.146819
  91  2    0.0   6.902111 3.427676 3.618788
  92  2    0.0   12.064257 3.070159 1.549073
  93  2    0.0   5.997787 11.194127 11.682473
  94  2    0.0   1.134984 6.429360 6.737105
  95  2    0.0   7.094696 7.031346 4.802102
  96  2    0.0   4.837769 1.025786 5.365904
  97  2    0.0   11.455499 9.011087 6.148498
  98  2    0.0   3.464908 1.507181 8.693061
  99  2    0.0   8.165660 6.390808 0.924912
 100  2    0.0   0.332145 0.523114 11.103336
 101  2    0.0   5.962010 11.494648 8.080274
 102  2    0.0   11.960547 11.772547 7.140112
 103  2    0.0   2.778044 10.977813 11.284189
 104  2    0.0   3.969319 5.843978 5.401633
 105  2    0.0   0.417750 5.909169 12.157815
