# Supplementary material for: New Reactive Force Field for Simulations of MoS2 Crystallization
Source: J Phys Chem C Nanomater Interfaces. 2022 May 26;126(22):9475–81. doi: 10.1021/acs.jpcc.2c01075 (PMC9189924; doi:10.1021/acs.jpcc.2c01075)
Supplement: Supplementary file 2 — jp2c01075_si_002.zip [file jp2c01075_si_002.zip › MoS2_JPCC/S8_rh.input]

# Converted from POSCAR to lammps format

128 atoms
2 atom types

0.000000   10.643458   xlo xhi
0.000000   13.022173   ylo yhi
0.000000   24.720542   zlo zhi

  0.000000    0.000000    0.000000   xy xz yz

Atoms

   1  2    0.0   10.450735 1.010906 1.856532
   2  2    0.0   0.192722 12.011266 1.856532
   3  2    0.0   0.192722 1.010906 22.864010
   4  2    0.0   10.450735 12.011266 22.864010
   5  2    0.0   2.853587 2.244637 4.323603
   6  2    0.0   2.468142 4.266450 4.323603
   7  2    0.0   2.468142 2.244637 8.036668
   8  2    0.0   2.853587 4.266450 8.036668
   9  2    0.0   10.450735 7.521993 14.216804
  10  2    0.0   0.192722 5.500180 14.216804
  11  2    0.0   0.192722 7.521993 10.503739
  12  2    0.0   10.450735 5.500180 10.503739
  13  2    0.0   2.853587 8.755723 16.683873
  14  2    0.0   2.468142 10.777537 16.683873
  15  2    0.0   2.468142 8.755723 20.396939
  16  2    0.0   2.853587 10.777537 20.396939
  17  2    0.0   5.129007 1.010906 14.216804
  18  2    0.0   5.514452 12.011266 14.216804
  19  2    0.0   5.514452 1.010906 10.503739
  20  2    0.0   5.129007 12.011266 10.503739
  21  2    0.0   8.175317 2.244637 16.683873
  22  2    0.0   7.789871 4.266450 16.683873
  23  2    0.0   7.789871 2.244637 20.396939
  24  2    0.0   8.175317 4.266450 20.396939
  25  2    0.0   5.129007 7.521993 1.856532
  26  2    0.0   5.514452 5.500180 1.856532
  27  2    0.0   5.514452 7.521993 22.864010
  28  2    0.0   5.129007 5.500180 22.864010
  29  2    0.0   8.175317 8.755723 4.323603
  30  2    0.0   7.789871 10.777537 4.323603
  31  2    0.0   7.789871 8.755723 8.036668
  32  2    0.0   8.175317 10.777537 8.036668
  33  2    0.0   9.680037 2.029211 4.958597
  34  2    0.0   0.963421 10.992962 4.958597
  35  2    0.0   0.963421 2.029211 19.761945
  36  2    0.0   9.680037 10.992962 19.761945
  37  2    0.0   3.624286 1.226332 1.221538
  38  2    0.0   1.697443 5.284754 1.221538
  39  2    0.0   1.697443 1.226332 11.138732
  40  2    0.0   3.624286 5.284754 11.138732
  41  2    0.0   9.680037 8.540297 17.318867
  42  2    0.0   0.963421 4.481875 17.318867
  43  2    0.0   0.963421 8.540297 7.401674
  44  2    0.0   9.680037 4.481875 7.401674
  45  2    0.0   3.624286 7.737419 13.581810
  46  2    0.0   1.697443 11.795841 13.581810
  47  2    0.0   1.697443 7.737419 23.499004
  48  2    0.0   3.624286 11.795841 23.499004
  49  2    0.0   4.358308 2.029211 17.318867
  50  2    0.0   6.285150 10.992962 17.318867
  51  2    0.0   6.285150 2.029211 7.401674
  52  2    0.0   4.358308 10.992962 7.401674
  53  2    0.0   8.946015 1.226332 13.581810
  54  2    0.0   7.019172 5.284754 13.581810
  55  2    0.0   7.019172 1.226332 23.499004
  56  2    0.0   8.946015 5.284754 23.499004
  57  2    0.0   4.358308 8.540297 4.958597
  58  2    0.0   6.285150 4.481875 4.958597
  59  2    0.0   6.285150 8.540297 19.761945
  60  2    0.0   4.358308 4.481875 19.761945
  61  2    0.0   8.946015 7.737419 1.221538
  62  2    0.0   7.019172 11.795841 1.221538
  63  2    0.0   7.019172 7.737419 11.138732
  64  2    0.0   8.946015 11.795841 11.138732
  65  2    0.0   8.894021 1.411396 3.154403
  66  2    0.0   1.749437 11.610777 3.154403
  67  2    0.0   1.749437 1.411396 21.566139
  68  2    0.0   8.894021 11.610777 21.566139
  69  2    0.0   4.410301 1.844147 3.025733
  70  2    0.0   0.911428 4.666939 3.025733
  71  2    0.0   0.911428 1.844147 9.334539
  72  2    0.0   4.410301 4.666939 9.334539
  73  2    0.0   8.894021 7.922483 15.514674
  74  2    0.0   1.749437 5.099690 15.514674
  75  2    0.0   1.749437 7.922483 9.205868
  76  2    0.0   8.894021 5.099690 9.205868
  77  2    0.0   4.410301 8.355233 15.386003
  78  2    0.0   0.911428 11.178026 15.386003
  79  2    0.0   0.911428 8.355233 21.694810
  80  2    0.0   4.410301 11.178026 21.694810
  81  2    0.0   3.572292 1.411396 15.514674
  82  2    0.0   7.071166 11.610777 15.514674
  83  2    0.0   7.071166 1.411396 9.205868
  84  2    0.0   3.572292 11.610777 9.205868
  85  2    0.0   9.732031 1.844147 15.386003
  86  2    0.0   6.233157 4.666939 15.386003
  87  2    0.0   6.233157 1.844147 21.694810
  88  2    0.0   9.732031 4.666939 21.694810
  89  2    0.0   3.572292 7.922483 3.154403
  90  2    0.0   7.071166 5.099690 3.154403
  91  2    0.0   7.071166 7.922483 21.566139
  92  2    0.0   3.572292 5.099690 21.566139
  93  2    0.0   9.732031 8.355233 3.025733
  94  2    0.0   6.233157 11.178026 3.025733
  95  2    0.0   6.233157 8.355233 9.334539
  96  2    0.0   9.732031 11.178026 9.334539
  97  2    0.0   9.711306 0.443591 6.277777
  98  2    0.0   0.932152 12.578581 6.277777
  99  2    0.0   0.932152 0.443591 18.442765
 100  2    0.0   9.711306 12.578581 18.442765
 101  2    0.0   3.593016 2.811952 24.622900
 102  2    0.0   1.728713 3.699135 24.622900
 103  2    0.0   1.728713 2.811952 12.457913
 104  2    0.0   3.593016 3.699135 12.457913
 105  2    0.0   9.711306 6.954678 18.638049
 106  2    0.0   0.932152 6.067495 18.638049
 107  2    0.0   0.932152 6.954678 6.082494
 108  2    0.0   9.711306 6.067495 6.082494
 109  2    0.0   3.593016 9.323038 12.262629
 110  2    0.0   1.728713 10.210221 12.262629
 111  2    0.0   1.728713 9.323038 0.097642
 112  2    0.0   3.593016 10.210221 0.097642
 113  2    0.0   4.389577 0.443591 18.638049
 114  2    0.0   6.253881 12.578581 18.638049
 115  2    0.0   6.253881 0.443591 6.082494
 116  2    0.0   4.389577 12.578581 6.082494
 117  2    0.0   8.914745 2.811952 12.262629
 118  2    0.0   7.050442 3.699135 12.262629
 119  2    0.0   7.050442 2.811952 0.097642
 120  2    0.0   8.914745 3.699135 0.097642
 121  2    0.0   4.389577 6.954678 6.277777
 122  2    0.0   6.253881 6.067495 6.277777
 123  2    0.0   6.253881 6.954678 18.442765
 124  2    0.0   4.389577 6.067495 18.442765
 125  2    0.0   8.914745 9.323038 24.622900
 126  2    0.0   7.050442 10.210221 24.622900
 127  2    0.0   7.050442 9.323038 12.457913
 128  2    0.0   8.914745 10.210221 12.457913
