# Supplementary material for: New Reactive Force Field for Simulations of MoS2 Crystallization
Source: J Phys Chem C Nanomater Interfaces. 2022 May 26;126(22):9475–81. doi: 10.1021/acs.jpcc.2c01075 (PMC9189924; doi:10.1021/acs.jpcc.2c01075)
Supplement: Supplementary file 2 — jp2c01075_si_002.zip [file jp2c01075_si_002.zip › MoS2_JPCC/trainset]

FORCE
0.0001   MoS2_MQ_1_forces
0.0001   MoS2_MQ_2_forces
0.0001   MoS2_MQ_3_forces
0.0001   MoS2_MQ_4_forces
0.0001   MoS2_MQ_5_forces
0.0001   MoS2_MQ_6_forces
0.0001   MoS2_MQ_7_forces
0.0001   MoS2_MQ_8_forces
0.0001   MoS2_MQ_9_forces
0.0001   MoS2_MQ_10_forces
0.0001   MoS2_MQ_11_forces
0.0001   MoS2_MQ_12_forces
0.0001   MoS2_MQ_13_forces
0.0001   MoS2_MQ_14_forces
ENERGY
2000.0  MoS2           -1/2     Mo_bcc   1/2    S8_rh 2/128   62.25
2000.0  MoS_NaCl       -1/4     Mo_bcc   1/2    S8_rh 1/128   -0.59
2000.0  Mo3S4          -1/18    Mo_bcc   1/2    S8_rh 4/384   37.51
2000.0  Mo2S3          -1/4     Mo_bcc   1/2    S8_rh 3/256   44.87
500.0   MoS2_MQ_1      -1/35    MoS2     1/2                 -38.53
500.0   MoS2_MQ_2      -1/35    MoS2     1/2                 -38.74
500.0   MoS2_MQ_3      -1/35    MoS2     1/2                 -38.36
500.0   MoS2_MQ_4      -1/35    MoS2     1/2                 -38.24
500.0   MoS2_MQ_5      -1/35    MoS2     1/2                 -38.92
500.0   MoS2_MQ_6      -1/35    MoS2     1/2                 -38.34
500.0   MoS2_MQ_1_new  -1/35    MoS2     1/2                 -34.11
500.0   MoS2_MQ_2_new  -1/35    MoS2     1/2                 -28.97
500.0   MoS2_MQ_3_new  -1/35    MoS2     1/2                 -32.65
500.0   MoS2_MQ_4_new  -1/35    MoS2     1/2                 -34.26
500.0   MoS2_MQ_5_new  -1/35    MoS2     1/2                 -29.25
500.0   MoS2_MQ_6_new  -1/35    MoS2     1/2                 -32.26
8000.0  MoS2_1T        -1/1     MoS2     1/2                 -17.41
500.0   MoS2_MQ_7_new  -1/35    MoS2     1/2                 -25.79
500.0   MoS2_MQ_8_new  -1/35    MoS2     1/2                 -31.73
500.0   MoS2_MQ_9_new  -1/35    MoS2     1/2                 -29.92
500.0   MoS2_MQ_10_new -1/35    MoS2     1/2                 -28.48
500.0   MoS2_MQ_11_new -1/35    MoS2     1/2                 -28.48
500.0   MoS2_MQ_12_new -1/35    MoS2     1/2                 -28.93
500.0   MoS2_MQ_13_new -1/35    MoS2     1/2                 -30.46
CELL
10000.0 MoS2           a                                     3.190
500.0   MoS2           c                                    12.407
10000.0 MoS2_1T        a                                     3.231
500.0   MoS2_1T        c                                     6.068
BONDS
ANGLES
CHARGES
