# Supplementary material for: New Reactive Force Field for Simulations of MoS2 Crystallization
Source: J Phys Chem C Nanomater Interfaces. 2022 May 26;126(22):9475–81. doi: 10.1021/acs.jpcc.2c01075 (PMC9189924; doi:10.1021/acs.jpcc.2c01075)
Supplement: Supplementary file 2 — jp2c01075_si_002.zip [file jp2c01075_si_002.zip › MoS2_JPCC/MoS2_MQ_10_forces_DFT]

   -1.219621      0.177215      0.137052
   -1.509841     -0.720100      0.533153
    0.747969      0.645402     -0.172641
   -0.591427      0.541491     -0.063037
   -0.294571     -0.584871     -0.543811
   -0.101115     -4.049962    -10.242974
    3.409442     -0.078496     -1.258969
    6.606893     -2.693477     -2.886863
   -2.726623      0.055898      1.043395
    0.785981     -0.608225     -0.622908
    3.984868      1.622706     -4.328727
    0.104068      0.431653     -1.579240
    1.654558      0.312178     -1.317502
   -0.944046      0.852278      0.926556
    0.569232     -0.466709      0.827363
   -1.167305     -1.887562      0.570211
    1.765064      1.443118     -0.833062
   -1.222457     -0.475421     -0.767049
   -6.809759      0.882371      7.913891
   -5.120945      1.078758      8.122386
    1.603474     -0.501945     -0.770624
    0.047310     -3.187307     -1.576009
    0.621220      0.276653      0.834264
   -0.924432      0.058679     -1.748886
    1.049297     -0.679404      0.547514
    0.500125     -0.145022      0.009522
    0.570779      0.921748      0.120157
   -0.404698     -0.596129     -0.766995
    0.862539      0.557674      0.267166
   -3.882920     -2.448296     -3.134373
   -0.858971      0.677828      0.143886
    4.127815      4.014831     -5.084125
   -3.900570      0.127821     -6.136290
    0.670663     -0.413547     -0.033927
    1.666843     -0.130833     -0.983711
    0.021866      1.408717     -0.078434
    3.577240     11.312796      9.658652
    0.026304      0.549940      1.839116
   -0.562645     -0.426648      0.034969
    4.093392     -0.020317      6.314181
   -1.995493     -6.527847     -0.294548
   -0.029470      0.253608      1.402032
   -0.455353     -1.126284      0.310478
   -7.011168     -1.664311      3.262843
    0.311407      0.300611      1.194140
   -1.334416     -1.062929     -0.644887
    0.784456      1.602659     -0.974262
   -1.550504      0.857068     -0.240702
    0.375573      0.135343     -1.209957
    5.001395     -2.212153     -6.451006
   -0.730707     -0.160265      0.412031
   -0.644750      0.113811     -0.027587
    3.707749      2.789512      2.893304
   -0.972669     -0.958301     -1.788871
    0.574338      0.937973     -1.239757
    0.350731     -1.078066     -0.384245
   -0.223734     -0.038710      1.783006
   -0.293218      0.832988      1.449030
   -0.483431      0.740724     -0.526676
   -0.139109     -0.955220      1.118711
    1.931871     -1.910230     -0.521323
    2.966131     -0.513973      0.956511
   -2.990381     -1.763771      5.611687
   -0.401720      1.548233     -1.630708
   -2.178261     -0.329596      0.329144
    0.000780     -1.652817      1.003378
    0.765798     -0.607552      2.491232
   -0.908442      0.206156     -0.509685
   -1.081256     -0.684556     -0.823689
    0.988056     -1.004444      1.209372
    0.312507      1.300605      0.738640
   -0.310291     -0.328569     -0.467732
   -0.223780      1.949177      0.542628
    0.899322     -0.192298      0.544362
   -1.147509      0.253348     -0.099101
    0.393198     -2.344619      1.003136
   -0.999431      0.148723      0.150420
   -0.494737     -0.493860      0.463547
   -0.288028      0.804088      0.931960
    0.098260      1.640511     -1.224296
   -0.226900     -0.910680      1.343649
    0.736495      0.897396      0.019740
    0.879693      0.629863     -2.220514
    0.712061      2.130846      0.772619
    0.189426      1.418410      0.517115
   -0.504250     -0.705211      0.138650
    0.605127     -0.081422     -1.260900
    0.622795     -1.277761      0.180571
    0.405408     -0.338412      1.312560
    0.048311      1.424848     -0.430587
    6.357270      0.433205     -6.563638
   -5.945323      2.317664      2.764277
   -1.238123     -0.336881      0.246302
    0.667818     -1.201125      0.633485
    0.061720     -0.883300      0.123033
    0.553155     -0.589266     -1.493650
   -2.285361     -0.776546      0.888658
    0.424623      1.353081     -0.160468
   -0.292847      2.498959     -1.631613
   -0.595223      0.262091      0.312040
   -0.952497      0.666808     -1.131774
    0.987085     -2.299934      0.848908
    0.421849      0.269888     -1.722337
   -1.323874     -0.184107      0.123389
    0.292852     -1.358661      0.734647
