# Supplementary material for: New Reactive Force Field for Simulations of MoS2 Crystallization
Source: J Phys Chem C Nanomater Interfaces. 2022 May 26;126(22):9475–81. doi: 10.1021/acs.jpcc.2c01075 (PMC9189924; doi:10.1021/acs.jpcc.2c01075)
Supplement: Supplementary file 2 — jp2c01075_si_002.zip [file jp2c01075_si_002.zip › MoS2_JPCC/MoS2_MQ_11_forces_DFT]

    0.655258     -0.827986     -1.697561
    1.512712      0.574001      0.191013
    1.051329      0.709984     -0.503416
    0.596188     -0.043263     -7.427667
   -1.755263     -6.502524     -5.065296
    3.092768     -1.324183      6.325222
   -0.186662      0.989391     -0.700480
    4.800699     -0.396368      4.264255
    0.914114     -1.471346      0.432960
    1.885974     -0.778613      0.536211
    0.483891     -0.861992      0.524838
   -8.513068     -3.362455      0.799047
    0.251817     -0.086598      0.312448
   -0.723340      2.764189     -1.612072
    3.674290      5.803436      9.540338
    0.257873     -1.072657      2.605176
    1.464563     10.262839     -2.200600
    1.179852     -0.543054     -1.360788
   -0.006018     -0.018249      2.109010
   -6.177036     -1.394221     -3.966361
    1.115494      0.895852     -1.747230
    2.349145      4.844167      6.360454
    0.803437      1.108515      0.897478
   -0.497170     -0.540731      0.941376
   -1.186453      0.140354     -3.520343
    2.758701      6.168503     -1.917257
    1.341798      0.377289     -0.561693
    0.921448     -1.362475     -0.820569
   -1.765784      0.712264      1.773402
   -0.197390     -0.795103     -2.269326
   -4.140767      0.640011      6.353822
   -1.038261     -4.765404      2.912029
    1.155012      1.129568     -0.722822
   11.157166     -4.372901     -2.961935
   -7.863393     -0.189554      0.519418
   -0.000862     -0.205054     -1.016517
   -0.570366      1.979188      0.604939
   -4.941919     -5.623774      3.409373
   -0.871275      1.464381      1.294616
    8.766023      1.173872      0.818450
   -4.264962     -3.305039    -12.277408
   -1.155702      2.135147      2.249827
   -1.200009     -0.794548      0.782274
   -3.632882      0.218797     -4.353546
    1.147787      0.628617     -0.109934
    0.558167     -0.616836     -1.940548
   -0.825661      1.643583      1.228190
    1.109216     -0.201059      0.032647
    1.824987     -0.586435      0.024172
   -2.518192     -9.541160      2.680728
    0.425016     -0.069953      1.160985
   -0.451585     -1.830504     -0.183866
   -1.100480      0.181626      1.018215
    1.149530     -0.439400      1.099136
    1.020848     -0.237177      0.456279
   -0.132401      0.780654     -0.118594
   -1.813888      0.893831     -0.048789
    1.028258     -0.025860      2.806092
    0.958646      1.186971      0.719031
    1.434790     -1.188418     -0.150922
   -0.670210      0.134414     -0.024056
   -3.209280      0.830817     -4.797255
   -2.160691     -2.154738     -1.366844
   -0.189632     -3.016507     -1.073178
    7.274105      3.308149     -0.292810
    1.529208      0.302320      0.734205
    0.082790     -1.545350     -0.658846
    5.579398      1.307484      4.624333
   -5.825878      0.128725      9.491385
    1.693192     -0.044415      0.317211
   -1.149025      1.815868     -0.338189
   -0.793418      1.967356      0.176612
   -0.641232      1.499751     -0.060532
    3.493424     -0.964404     -5.195726
    2.655910      5.618497      2.643651
   -1.062557     -0.832840      0.007255
   -1.133190     -0.227955      0.743592
   -0.323196      0.164408      0.234720
    3.036691      4.891273     -4.081907
   -0.475531     -1.369278     -0.034209
   -1.822351     -2.166803     -0.145070
    0.942603      0.377122     -0.702946
   -0.296412      2.081947      7.743485
    0.561629     -1.986615      0.100822
    0.136278      0.604462      0.753216
   -1.782120      1.120087     -0.444062
   -0.588192      2.366063     -1.341905
    0.679529     -0.758038      0.663943
   -6.759703      2.306530     -7.799111
    0.863370     -2.722878      0.266358
    0.684189      1.299039     -1.543605
   -1.413553     -1.030758     -0.062650
   -0.502480     -0.054438      0.623608
   -0.097980      1.419799     -0.672098
    0.006424      0.488717     -0.977906
    0.725811     -0.850194      0.993426
   -3.863324     -5.259524     -4.904614
    1.083790     -1.277720     -0.484264
   -0.326020      0.062059      0.620848
    0.955515      0.492572     -0.034034
   -0.685304     -0.574553      0.057042
    0.560843     -0.900878      0.974416
   -1.404823      0.300559     -1.849448
   -0.873320      0.640234     -0.817227
    0.188717     -1.822504     -0.595546
