# Supplementary material for: New Reactive Force Field for Simulations of MoS2 Crystallization
Source: J Phys Chem C Nanomater Interfaces. 2022 May 26;126(22):9475–81. doi: 10.1021/acs.jpcc.2c01075 (PMC9189924; doi:10.1021/acs.jpcc.2c01075)
Supplement: Supplementary file 2 — jp2c01075_si_002.zip [file jp2c01075_si_002.zip › MoS2_JPCC/MoS2_MQ_12_forces_DFT]

    6.225213      2.253916     -3.136450
    0.401018      0.193876      5.559528
    5.767223      2.352539     -5.068232
    1.013443     -1.002123      0.010585
   -4.735059     -4.220218     -5.152763
   -1.710791     -1.415950     -0.596653
   -1.362887      0.647139      0.876885
   -2.097500      0.124664     -1.023273
   -0.756480      0.607899      1.973464
    3.323957     -2.386918      6.391448
   -8.374514      1.856819      1.245465
   -6.164933      2.209424     -4.338032
    3.040553     -0.596009      5.207922
   -1.646244      1.430487     -0.296172
    0.324727     -0.793427      0.892212
    1.629773     -0.488041      1.016782
    2.464871      0.050710      1.124158
    0.364370      0.108695     -0.926813
   -5.510030     -1.812164     -2.495836
    2.437496     -0.130231     -7.116203
   -1.121752     -1.245738     -0.230174
    0.277413      4.042551     -2.827996
    1.011523     -1.415877      0.821725
    2.734700     -0.747702     -7.542309
   -1.518289     -0.455661      3.020873
    0.108269      0.727613     -0.580010
    0.381146     -2.598431     -2.191573
    1.691682      0.512752      0.129974
    1.467269      0.132298      0.107522
   -0.158118      1.796355      2.061299
    0.808150     -0.429497     -0.291675
    1.363356     -1.553306      3.829913
   -1.930314     -1.198648      0.221638
   -0.322722      0.203544     -0.830164
   -1.206795     -1.502467      7.216825
    0.733696     -4.709031      2.072190
   -4.238294     -1.661467     -5.954310
   -1.258511      1.210723      0.990381
    1.319211      1.483752     -0.495078
   -0.664528      1.097684     -0.680202
    0.769324      1.753332      0.426603
    1.287095     -0.133019      0.646313
    1.922110     -0.258659     -0.148247
    0.719466      0.826462      0.800028
    0.512424     -0.510059      0.519240
    3.030506      0.883345     -2.239412
   -0.917473     -0.487368      0.111182
    0.625652      1.135812     -0.833216
   -3.846010      0.849809      6.738086
    1.253492     -0.597832     -1.087638
   -1.712367     -0.676867     -1.447689
    0.714060     -1.063304     -0.206357
   -1.127028      1.151317     -0.731592
    1.180780     -0.022976      0.991607
   -3.095820      0.340110     -6.861204
    0.475825      0.173478     -9.679876
    0.578045     -1.703493     -0.639148
   -1.153655     -0.718522      0.181203
    2.925971      0.858795      1.119831
    0.750689     -0.268356     -0.808588
   -0.238701     -0.569619      0.980178
   -0.877629      1.024613      0.710559
   -6.868265     -2.662230      3.770724
    0.033188     -0.763591     -1.228962
   -1.827318      0.991672      0.276985
    1.201802     -0.732616     -0.128146
    0.641948      1.257051      1.084323
    0.375757      1.025239     -1.323051
   -1.692245      0.410559      0.858303
   -0.255343      1.959029      0.146955
   -3.523832      2.266530     -5.724376
   -0.791711      0.927646      0.458809
    2.726616      1.302442     -0.452653
   -0.623646      0.140018      1.137067
   -1.043580      1.411141      0.052243
    0.956135      0.423587      0.532395
   -0.363645      1.664351     -0.229147
   -0.947517     -0.671406      0.368324
    2.221081      5.588690      4.406315
    7.457505     -1.221486      1.288136
    1.017362     -0.637726     -1.120823
   -0.127211      1.017016     -0.630660
   -5.759982     -1.925917      3.835894
   -0.784051     -1.172535     -1.906812
   -0.342434     -0.864376      0.358029
   -1.380222      0.351875      0.002393
   -0.754457     -0.734809     -0.766085
   -0.215084     -1.639009      0.293540
    1.343933      1.237909      0.102710
   -0.376535      0.114182     -0.585207
    0.517382      0.395464     -1.820003
   -0.408943      0.435479      1.218308
   -0.122216     -1.791041     -1.209653
    6.627087      0.180743      3.630841
   -0.815981      0.956230      1.836153
   -2.369802     -0.033604      7.571791
    1.930856      0.939358      1.074092
    0.930287     -1.272186     -0.691227
    0.892124     -1.725299     -0.560671
    0.783661     -1.481698      0.193754
   -0.470482      0.765898     -0.625476
    6.457241     -1.354006      1.513229
    0.736401     -0.391917      0.397622
   -1.594128      1.553450      1.617962
   -1.279789     -0.907641     -0.562680
