# Supplementary material for: New Reactive Force Field for Simulations of MoS2 Crystallization
Source: J Phys Chem C Nanomater Interfaces. 2022 May 26;126(22):9475–81. doi: 10.1021/acs.jpcc.2c01075 (PMC9189924; doi:10.1021/acs.jpcc.2c01075)
Supplement: Supplementary file 2 — jp2c01075_si_002.zip [file jp2c01075_si_002.zip › MoS2_JPCC/MoS2_MQ_13_forces_DFT]

   -0.070849     -0.068301      0.968280
   -0.020048      1.017491     -1.432865
   -0.901550     -1.426389      0.478566
    0.299733      5.733970      4.427980
   -0.890357     -1.582107      1.838338
    8.838582     -0.980789      4.867968
    2.496378      1.272373      0.916714
    0.870252     -1.030323     -1.395253
   -4.212743      1.537242     -2.983154
    0.872128      0.429924     -0.356596
    1.765068     -0.098914      0.728275
   -0.113020     -0.295152     -0.814824
    2.302165     -0.014090     -0.321122
   -4.170906      0.341422     -5.024383
    0.634197      0.596985     -1.411830
    0.291758      1.850252     -0.187767
    4.514771     -0.353962      1.031135
   -6.309375      3.525382      1.196100
   -0.122077      1.954620     -0.658563
   -2.103652     -0.711506     -0.912862
   -8.464416      0.141301      0.054742
   -3.082895     -7.489436      5.228277
   -0.485151      0.191111      1.248659
   -0.119881     -0.200925      0.360622
    1.097248      0.898605      0.944287
    0.987032      1.218435     -0.843339
   -1.463163     -1.110583     -0.066092
   -2.285363      1.154546     -1.867556
   -1.441839     -1.469795     -1.230239
   -1.251672      1.061175      2.203166
    0.175547      0.628380      0.050638
   -0.174301      0.667560     -0.002369
    0.931784     -1.795973     -0.420224
    2.489143     -0.322669     -0.061802
   -1.235295     -0.962901      0.360446
    0.035967      0.180481     -0.676425
    0.105839     -0.758149     -0.435811
    1.132825     -0.109188     -2.004720
    0.529662      2.363903     -0.567596
   -1.768728      0.122647     -0.777246
    0.994663      0.038579      0.617844
   -0.558522     -0.199433      0.117476
   -0.128619     -0.091970     -0.235794
   -0.439507      0.841117      1.519255
   -0.231936     -0.290498     -0.741237
   -1.253035      1.619607     -1.057918
   -0.783862      1.206549      2.498499
   -0.282897     -0.059665      0.531045
   -5.347882      0.957571     -0.394125
    0.788870      0.086365     -1.584407
    1.024623     -0.726387     -0.141689
   -0.099086      1.106260      0.636220
    0.730452     -1.074437     -2.013097
    1.599778      0.321551      0.698299
    6.035451     -0.933474      2.197518
   -0.208247      1.037936     -0.047274
    1.676028      0.325854     -0.469341
    1.188178     -1.056966     -0.727491
   -0.742988     -0.335578      1.536325
    1.207424     -0.303327      0.937601
    0.548747      0.854684      0.992865
    4.679218     -1.151114      0.303794
   -0.268112     -1.377047     -2.114495
    0.632890      0.232458      0.894271
    0.276907      0.226193      0.354087
    0.347869      0.097948     -0.436332
   -2.429370     -8.601252     -4.027647
    0.352713      0.915598      0.724723
    1.922573     -0.950241      5.121337
   -0.063307     -0.907031      1.581239
    0.811430     -0.545444     -2.001933
   -1.282367     -0.388660     -0.295991
    1.391519      0.804013     -0.353444
   -1.123588     -0.499018      0.553473
   -1.216708     -0.687505      0.701122
    0.625486      0.942521      1.034170
   -1.952374     -0.500869     -1.094356
    7.979794     -2.278632     -1.116007
   -0.902213     -1.597961     -0.026565
   -1.428231     -1.753459     -1.005275
    3.370187     -0.391275     -0.639862
    0.538221      0.524328      3.007790
    0.133068      0.248519      0.684462
    0.102910     -1.943713      0.961448
   -2.013357     -0.106726      0.156436
   -0.549002      0.267133     -0.347350
   -0.121866     -2.554055     -1.685959
    1.567370     -1.387821     -0.001460
    1.506643      1.559510      0.908441
    1.584227      8.506820     -4.355269
    0.072226     -1.116540     -1.264744
    1.213021     -0.612928     -0.473101
   -0.879630      0.778831     -0.929117
   -1.328509     -1.975051     -0.929168
    0.949263      1.232463      0.186759
   -2.401238      0.991068      2.291384
   -8.637112      1.781498     -3.901653
   -1.266576     -0.669259      0.580431
    1.150028     -0.394317     -0.607195
    0.243499     -0.916152     -0.123217
    0.206927      1.253933     -0.749075
   -0.554268      1.678292      0.511410
    0.176779     -0.412687     -2.084284
   -0.598814      1.583673      1.739353
    1.781446      0.662966      0.945237
