# Supplementary material for: New Reactive Force Field for Simulations of MoS2 Crystallization
Source: J Phys Chem C Nanomater Interfaces. 2022 May 26;126(22):9475–81. doi: 10.1021/acs.jpcc.2c01075 (PMC9189924; doi:10.1021/acs.jpcc.2c01075)
Supplement: Supplementary file 2 — jp2c01075_si_002.zip [file jp2c01075_si_002.zip › MoS2_JPCC/MoS2_MQ_1_forces_DFT]

    5.227046      6.227881      6.566288
    0.780742      1.390991      0.974383
   -1.572852    -11.045832     -1.147949
   -7.188255      0.804478      7.255725
    3.903805     -3.075751      4.148418
    3.129328     -6.362670      5.078122
    0.776744      1.056326      0.060248
   -4.716915     -4.064200     -0.813827
    6.976413      0.510761      4.173315
   -3.025243      0.011030     -2.682309
    4.389471      6.388513     -3.320218
    1.821427     -4.631432     -7.279760
   -6.559516     -1.417691      4.438355
   -1.738796     -1.422365     -0.769998
    8.196355     -1.514107      0.073747
   -1.294923     -1.945852     -5.117732
    8.509358    -12.454667    -12.973424
   -3.805731     -0.144987     -0.605682
   -1.125845     -1.201726      1.677031
    2.529572     -1.796463     -7.964436
   18.547088     -2.709896     11.347128
    1.600965     -4.440554      5.350530
    2.763499      1.473523      3.082367
   -4.332562     -5.630001     -5.980406
   -5.928425      3.363978      2.654274
   -2.433020     -1.660201      1.979799
    6.069967     -2.196594      1.059977
   -3.919263      4.331694      3.374994
   -4.666822     -4.902760     -6.950275
   -6.725477      4.096304      5.753815
    4.621035      0.408205     -1.677222
    5.308574     -2.844296      2.569479
    0.230679     -2.419364     -9.241231
   -2.457398      9.041176     -5.664735
   -5.712273      4.158729      5.230868
    0.544186    -11.262940     -7.650282
   -0.583187     11.014376      4.051624
   11.151102      5.340357     -5.092662
    3.719555     -5.618552      9.667542
   -2.389171     -0.776397      3.355290
   -4.783921     -8.458320      0.471432
   -2.223269     -6.776975     -8.013210
   -1.498959      0.671073     -1.823979
    5.264546     -7.405690     -1.948781
  -10.520837     -1.726026     -2.239495
    1.473231     -7.240259     -9.302438
   -3.846016      9.955349      7.029138
   -5.941682      8.219607     -4.631568
   -5.791536      5.929319     10.175886
   -2.346757     -3.428906     -1.172035
    3.841287     -4.674237      9.937378
  -11.455798      3.593376      3.542848
   -3.021183      7.837678      6.202435
    3.219570     -1.622021      1.211398
    1.714699     -3.022588     -2.816447
   -7.225271      4.365556     -7.402248
   -2.046138     10.887322     -3.486133
  -10.299030      0.725914      5.322108
    9.506488      5.711006      4.501765
   -6.940479      8.742166      3.455605
   10.876665      1.008216     -2.614809
    5.677423      5.632541     -7.812606
   10.826545      3.361607     -3.751577
   -4.430281     -1.282739     -9.839467
    1.696117     -0.924899     -0.964287
   -1.272449     -0.842959      2.357587
    0.227281      1.939960     10.858010
   -2.300694     11.052712      8.167125
    3.694935      7.800276      5.407328
   -2.197029      2.626509      1.574614
    1.125144     -4.359415     -4.424018
   -3.747249      7.637363     -1.803520
    5.522046      7.914510      6.195237
    4.944448      5.101674      2.492169
   -2.545028     -3.788125     -8.313127
    1.086512     -4.172652    -10.079940
   -9.013976      8.983225     -0.772149
   11.360684     -1.931000      1.054965
  -13.187700     -6.105592      1.026731
  -10.585556      6.004573     -1.901653
    6.233527     -7.897961     -7.153412
    0.516664     -2.768319     -2.444332
    1.109609      0.754863      1.302197
   -1.860359     16.985370     18.234053
    7.963532     -3.154888     -2.705444
   -1.489728     11.252456      2.431686
    7.561391     -1.247391     11.193027
   -0.999866      0.441238     -2.931342
    7.957821      3.969238      2.808391
    1.616440    -10.771753     -0.734530
    4.434857     -3.330758      0.477940
    5.088053     -2.320935      2.509706
   -1.989095    -10.009964     -0.304032
    0.369259     -3.615677      9.491444
   -2.250278      4.427003     -0.478020
  -13.172722     12.347922    -18.584753
   -5.767982      0.276467     10.523887
   -8.958225     -6.474950      0.626362
    0.230586     -2.664968    -13.305881
    1.928657    -10.638332      0.178044
    7.160178      6.966054      2.225017
   -0.576431      4.283248      1.153385
    6.155653     -8.777148     -4.822896
    4.394547     -9.107021      4.456821
  -11.114106    -10.941950    -19.008755
