# Supplementary material for: New Reactive Force Field for Simulations of MoS2 Crystallization
Source: J Phys Chem C Nanomater Interfaces. 2022 May 26;126(22):9475–81. doi: 10.1021/acs.jpcc.2c01075 (PMC9189924; doi:10.1021/acs.jpcc.2c01075)
Supplement: Supplementary file 2 — jp2c01075_si_002.zip [file jp2c01075_si_002.zip › MoS2_JPCC/MoS2_MQ_2_forces_DFT]

   -0.863860     17.423709     14.832501
    2.150597     -5.815946      7.963079
    3.794870     -3.833919     -4.252210
    2.559079     -2.592189     -0.074794
    4.239237     -3.382807      6.900231
   -6.621277      5.953947     -0.198155
   -5.979372      6.556863      1.583166
   -4.402112      4.488715     -1.380851
    8.602385     -1.978101     -2.302621
    4.618077      1.296597     -5.018345
    5.062568      5.897480      0.908113
   -2.225487     -4.944999      9.138445
    1.404061    -15.515079     -1.029201
   -4.156621      1.404355      7.798607
    4.552823     -9.094771     -3.413052
    4.114948      2.488228      0.348129
   -1.671981      2.607300      2.697450
   -3.451640      5.643392      1.357032
   -7.516982     -2.873765     -4.069487
   -9.588547     -5.788576      4.353403
    6.027961      2.849899     -7.462242
   -0.833847      2.052008      0.703139
    1.276096     -6.199239     -4.612809
    5.380544      6.602536      1.997136
   -3.168116      0.406319      7.930310
   -3.095670     -0.330596      6.786372
   -1.752962      4.847841      4.770480
   10.838254      3.246681     -3.507456
    1.753569     -9.616202      5.558101
   -1.324959    -10.545817      1.297174
    2.844375      1.474120     -0.080204
    1.582509     -2.248239     -4.618142
    2.095181     -3.649357     -1.884800
   -4.579486     11.058770      7.311395
   -9.298597      3.084420      5.256965
    0.948049      3.655894      1.914901
   -3.263511     -2.584333     -2.610917
   -0.789846      0.872862      2.914947
   -2.273415     -3.374132      1.979010
    0.967516      2.506021      2.677023
   -2.171455      1.053985     -0.297387
   10.842941     -3.813105     -3.019569
    1.957303     -3.756415     -3.004048
    3.454583      7.276528      8.191901
    9.079313    -13.551037     -7.390547
   -5.509164      6.589643      9.288204
    0.594716     -2.687494     -2.590007
    2.404822     11.128100     -0.448813
   -8.962752      0.917224     -9.709085
   -5.432596    -14.011136    -22.871179
    5.518219     11.451869      0.868444
    0.852452      7.765102      3.168930
    9.358614     -0.424198     -6.108816
   -0.482553     -4.496537     -4.493911
    8.057267     -6.633299     -3.585473
    3.252632      3.433400     -1.178825
    8.408325     -7.673626      5.332309
   -9.133469     -6.393078      2.358414
   -0.081862      5.237863    -11.831986
   -7.933043     -5.571902     -1.805585
   -7.421352     -3.009704     -5.484375
   -6.145769      6.051437     -2.984827
    4.002898     -7.159022     -7.102253
    1.038815     10.960077     -6.376431
   -6.284681     -0.207487     -5.298257
    3.134736     15.887861     -0.656090
   10.844118      3.315466      1.698920
   -5.745361    -10.093105      0.518056
    6.125006      8.687461     -5.558281
    0.013875     -2.280293     -8.168747
   -1.887495     -1.064211      2.719748
   -2.916890      6.230454      3.571230
    5.595075     -0.186136     -6.877504
    2.252709      1.796921     -1.055253
    0.132607      2.153592     10.644074
   -0.428567      9.087854      7.168090
    4.907021      2.582468      3.646569
   -1.626326     -2.519179     -9.036695
   -7.540395     -7.142994     -3.177825
  -11.100816      2.380418     -5.691176
   -6.667072      7.282939      6.072410
   -9.855615      4.838256      0.975220
  -10.997167      3.852270     -5.179379
   -5.336830      0.324617      8.507764
    5.696914     -9.822467      0.875792
    6.645896     -5.261720      4.766147
   -1.367076      2.422178      4.526894
   -3.577115     -5.153274    -11.203160
   -9.846557      0.125056      8.433389
   -2.383139     -1.720130      2.773369
    7.139500     -2.426470      7.495391
    5.703503     -1.141093     -3.183402
   -0.416879      2.706095     -0.722688
    9.695823     -4.863400      1.027976
    3.205598     -7.984920     -9.778953
    2.169768      9.950430      2.831686
    2.518710    -11.205918      3.653103
    8.334866      6.577895      5.391972
   -1.182281     -5.883236     -1.980542
   -5.131047     -1.219830      3.846499
   11.714787      0.240974      2.154552
    0.829005      9.189944     -0.183493
    0.183645     -9.484359     -7.277036
   -5.327936     -1.208347     -3.812691
  -10.727209     -3.499152      4.155419
