# Supplementary material for: New Reactive Force Field for Simulations of MoS2 Crystallization
Source: J Phys Chem C Nanomater Interfaces. 2022 May 26;126(22):9475–81. doi: 10.1021/acs.jpcc.2c01075 (PMC9189924; doi:10.1021/acs.jpcc.2c01075)
Supplement: Supplementary file 2 — jp2c01075_si_002.zip [file jp2c01075_si_002.zip › MoS2_JPCC/MoS2_MQ_3_forces_DFT]

    3.216661     -0.095092      7.338028
    0.055224      0.303425      2.627722
    5.668985     -0.946296     -4.750010
   -4.302053     -1.042229      1.090841
    7.109153      3.749684      1.921759
   -1.980628      3.874805     -3.249054
    3.466038      7.092032     -2.654351
    0.666073     -7.472517     -6.643304
    6.967870     -8.529747      0.100748
    0.672396     -0.955472     -0.171056
   -8.579706     15.343893     -8.166255
   -1.066920     -0.046241     -8.083101
    2.961690     -0.618481     -8.194064
   -4.051756      4.678459      9.407164
   -7.182239     -2.133287      2.651622
   -4.302724     -5.841543      2.378957
  -10.778908      9.254736     -0.171202
    2.941424      2.858727     -5.312792
    4.236220     -4.002716      5.124011
   -8.021391     -4.169742     -0.918923
    2.645195     -0.194745      0.288366
    0.570625      6.235523      2.044606
   -1.989145      1.306463     -0.579230
   -0.751045     -1.552419      1.643438
   -0.652237      3.976690     -7.904495
   -0.050521     -5.143828     -3.530407
    1.052587     -0.186677      0.298895
    2.409797     -1.025088     -6.054785
    3.014584     -5.252981     -1.249481
    8.303153     -4.437014     -2.973859
    1.986952     -2.824033     -2.270320
   -4.766272     11.245060     -0.572911
    5.415397     -5.756010     10.655470
   18.442530      1.698170    -12.871199
    6.901995     -3.984918     -3.335886
    1.082532      1.793222    -12.623388
    6.954983      4.621661     -3.841100
    2.453679     -4.781615     -1.611915
   -0.057621      4.302161      0.514356
   -2.721047      6.201818      9.388370
    2.984275     -1.326043      1.010893
   10.088839     -4.926585     -2.195692
   -3.907196     -5.314501     -6.223916
    6.964261      9.727294      3.765473
   -8.039069     -5.925145     -5.729514
    1.004730      3.430681      0.686658
   -7.486318      6.750917      6.107628
    5.734792      1.773024      8.695319
    9.104610      1.055351      6.044717
   -3.844203      1.084793      9.935391
    6.207308      0.191788      0.915040
   -1.691556      1.074816     -1.336527
   -0.121427      0.860802      4.416652
   -9.441721      5.255205     -2.509123
   -3.723606      2.840202      9.422607
   -5.576747     -4.886998     -7.608559
   -1.094737     -7.925880     -3.989044
  -12.539624     -0.232373      2.799973
   -0.462421      3.553860     -1.742589
    2.128309      6.869143      3.830575
   -2.467407     -1.773411     -1.611833
   -3.894585     -7.750771     -8.558251
    3.920865    -10.029565      8.485914
   10.451020    -15.418447     11.373840
    4.443365     -4.204871    -10.629585
    2.314505      6.309127      9.007701
    2.916971     -1.667079      2.357840
    6.849247      4.441341    -11.360171
    7.880161     -0.968468     -7.465459
    8.097912      6.685522      3.159842
    9.194557     -5.541600     -3.677430
   -8.815484     -5.611554     -2.380908
   -3.146996     10.342030      4.867819
  -22.748698     -0.132941     15.238030
   -9.211555      5.473602      2.696737
    3.088329      4.395166      2.600540
    4.404870      1.418768     10.809323
   -3.554413      7.519300      6.988875
   -1.268637     -3.294354     -0.904039
   -2.619423     11.569706     -1.762310
   -5.465952    -10.441805     -1.013251
   -1.094564    -11.341324      2.917593
  -12.219877      2.160764      4.200444
    2.504133     -2.370280     -0.846062
   -6.215889     -9.412702     -4.248300
    2.271154     -4.049810     -9.735189
    0.203185      4.180638    -11.204803
  -10.573996      0.733936      3.089722
   -4.765545     -9.983788      1.840476
    4.324780     -8.590211      1.537789
    4.145979      3.884495      0.119405
    5.143007      8.972874      6.069862
   -9.434478      0.153358      7.403839
   -1.906839     -0.704555     -1.980130
   -2.036212     -9.446235     -2.321314
   -0.035740     -2.938766     -0.615871
    0.080093      7.622397     -7.458741
   -5.019115     -0.639246     -1.716732
   -1.817556      3.145563     -0.166758
    1.922622      1.207906    -10.791182
    5.281163      4.669732      2.691678
    1.480902      4.837825      9.424276
   -0.951854     -3.137169      0.560286
    0.937274     -3.700989     -2.159318
    3.178695      1.951706      9.128578
