# Supplementary material for: New Reactive Force Field for Simulations of MoS2 Crystallization
Source: J Phys Chem C Nanomater Interfaces. 2022 May 26;126(22):9475–81. doi: 10.1021/acs.jpcc.2c01075 (PMC9189924; doi:10.1021/acs.jpcc.2c01075)
Supplement: Supplementary file 2 — jp2c01075_si_002.zip [file jp2c01075_si_002.zip › MoS2_JPCC/MoS2_MQ_4_forces_DFT]

    0.998518      1.253455     -6.653405
    3.361667     -3.740829     -6.703018
   -0.855454     -2.021572      3.356267
    6.127402     -3.133066     -0.453666
   -1.283450     -0.128080      1.819486
   -3.875524      3.209079      7.872315
   -3.370558      6.463877     -3.930309
    0.352178     -6.471928     -0.164080
   -0.901398     -1.980227     -6.142094
    2.280340      0.709900      0.199880
   -1.641176     -0.947176      7.827760
    2.547489      1.427742     -7.268639
   -3.473068     -3.738517      3.988611
  -19.906110     -0.638595    -13.441198
    2.078105     -3.945528      7.317703
    1.657414     -8.458097      1.897860
    3.894573      5.334034      7.823947
    3.419399      2.370800      0.712328
   -6.176712      3.133556      4.635118
    2.216461      1.247677      5.607677
   -0.887222      2.760534     -2.348252
   -3.837574     -7.131973      4.690310
    7.849638      1.128901      3.311171
   -9.116770      0.223373      1.304048
    7.739670      1.516766     -4.172470
   12.336400      0.880001     -1.397961
   -1.745461      4.825167     -5.492783
    2.456877     -1.668465     -4.176165
   -5.108521     -4.373049     -7.635569
    0.626031     16.901906     13.116125
  -20.607356     15.064164      2.785850
   -5.115992    -21.845631     -2.439393
  -14.161687      9.465634     -3.691267
   -2.282114      0.941136      0.644595
    5.736943    -10.182095     -1.780125
   -2.065818      0.665997     -2.406086
    2.159821    -16.441038    -22.147476
    0.286169      3.141280     -6.285270
   -6.734250      4.382919     -7.846377
    3.823325     -8.541139      4.504452
    4.968248    -11.865053      3.516398
   -9.808646      3.605718      4.740037
   -3.170105      4.730421     10.382516
    8.499445      7.241498      0.896267
   -7.330978     -7.167902     -1.356252
   -3.958540     -2.470435     -2.392960
   -1.609304      0.519642      3.419683
  -10.665295     -7.012757      2.476533
    2.883875      9.072881      6.260043
    7.025821     -3.245970      3.402278
    5.075094     -6.893824      6.423630
   -6.460979     -7.429630     -4.401802
    9.060931      7.544862     -4.983306
    6.820218     -2.999308      2.916251
    9.271147     -2.625057      3.681006
    8.817699      0.036039     -3.668780
    1.943565     -6.382252     -8.180351
   23.535002      1.001771     17.321415
   -2.133911      1.398752      1.302024
   11.954587     17.222617     10.094535
    0.663688     -1.964413      2.666526
   -7.773769     10.050865      0.918616
    6.018672     10.516614     -3.257068
   23.737625    -17.248425     -2.590559
  -10.380109      2.764909     -5.591774
   -6.178842      1.141517      2.411814
   -5.113576    -10.537951      1.580709
   -4.628679      2.691194      7.921100
    4.144596     -0.540205      2.719881
   -4.626480      0.229044      7.260964
    8.650676      2.563492     -7.243785
   12.512131      4.469662     -2.242805
   -7.031993     -3.695000      7.961282
    3.270946      5.705569     -3.877829
   -3.764184      7.832836     -4.139686
    3.329239      2.304584      1.395253
   -3.883223      8.180229     -6.074005
    0.360214     -2.505557     -1.707471
    6.517996      6.897207      1.231425
   -5.774564    -10.138134      3.382615
   20.378198     -8.932365     -5.251040
    4.859845      7.554126      1.479487
   -3.285282      6.298959      7.269928
   -5.688612      1.033700    -10.123064
    3.341660      3.368468     -0.053797
    4.508495     -5.120020     -7.648312
   -1.635914     -1.698382     11.954183
    2.909599      0.576242    -11.859634
   -6.470150      4.891237     -6.990170
    6.046132      3.548819      2.900101
   -2.613155     11.153646     -3.106479
   -4.713644     -8.965575      4.150280
    0.096877     -3.636019    -11.206873
   -7.283985      5.846767     -3.357925
    1.341004     -2.182229     -1.314094
   -7.843743     -4.961744      1.823891
   -3.048072     -1.886045      2.080798
   -7.271148     -5.690700      7.538551
   -4.973034      3.703241      8.018838
   -2.757843     -0.635381     -0.868235
   -0.291381     -3.483791     -8.802575
   -5.112279     11.185625     -2.267349
  -10.701139     -3.731338     -1.998069
    3.319400     -3.412505     11.583585
    3.317733      0.514321     -5.366293
