# Supplementary material for: New Reactive Force Field for Simulations of MoS2 Crystallization
Source: J Phys Chem C Nanomater Interfaces. 2022 May 26;126(22):9475–81. doi: 10.1021/acs.jpcc.2c01075 (PMC9189924; doi:10.1021/acs.jpcc.2c01075)
Supplement: Supplementary file 2 — jp2c01075_si_002.zip [file jp2c01075_si_002.zip › MoS2_JPCC/MoS2_MQ_5_forces_DFT]

    0.023281     -1.393623      0.324415
    0.598083     -7.153891     -1.205305
   -0.856493     19.036918    -16.601967
   -0.696542    -10.947863     -4.123759
    0.334817      4.859183      5.216291
   -2.653950     10.096058     -4.069178
   -1.918216     -7.716249      3.588473
   -1.934780     -0.657502      2.817801
   -2.186551     -3.262864      8.073559
   -1.200827      2.907648     10.607572
   -0.265718      2.013060     -0.423295
    1.011550      0.831057     -0.517257
    1.829063     -3.165026      4.418884
    3.554896      2.209656      3.467733
    4.948363     -6.001477      5.390012
   -0.383809     -6.993198      0.542257
    0.727159     -2.216506     -5.603756
    5.753359     -9.541321     -4.589456
    4.876655     -5.751779     -2.788595
   -4.489250      3.780339     -2.602733
   -4.196458      2.346859     -6.748088
    1.170249      0.431649      1.560289
    1.591658     -3.112128      7.217255
   -8.132668    -10.849851     -0.662506
   11.496647      9.422359     -9.441672
    6.892280      2.612704     -2.428378
    1.768298      5.531784     -8.143589
   -2.806153      1.359105     -5.399472
    0.402729     -1.022889      8.761645
   -0.411307      3.627462     -0.969502
    1.441953     -1.868159     -0.582599
   -1.267832      6.093280     -3.503018
    2.405578     -4.474468      1.666669
   -4.682277     -7.110358      2.454760
    2.527010     -0.586729     -1.388594
    0.556837     -4.095635     -0.659485
   -0.737302      2.307009      0.967666
    0.432341      6.392966     -7.717210
   -9.123343     -3.811775     -0.969142
   -7.450712     -3.155749      0.188832
   -1.494217     -8.174042      8.313342
   -2.092921     -1.910795     -2.683591
    4.207563      1.941984      7.337810
    4.985793      1.109541      5.891123
   -8.289556     -3.290904      8.530020
   -2.878128     -3.043367     -4.277607
    6.849590      3.918194      9.161053
    1.285970      5.650636     -1.179310
   -1.764808     -3.581385      0.395982
    1.398336     -7.609215      9.217745
    0.635261    -11.066534     -4.627193
    2.608245    -10.518673      1.833664
   -9.105009      4.754592     -4.479293
   -3.427936     -6.802083     -1.680415
   -4.831343      9.029825     -5.812245
   -1.532531      6.942208     -3.833498
   -1.042318    -10.949494     -6.148242
   10.855639     -0.098015      5.429653
    7.172148      7.556271      3.159291
    1.993612    -11.390580      3.256488
    0.532235      3.590243      1.141535
    2.690641      6.951253      6.722736
    6.766504     -9.105062      4.632240
    1.725054      0.069428     -3.183611
   -0.875379     -5.075675      2.011871
    5.532177     -0.605422      2.910739
  -14.922084      0.337197      5.040913
   -2.379990     11.495842     -5.885533
    0.124657      2.478532      0.778170
  -10.908698     -3.920681     -0.032047
    3.353055     -1.402945     -1.072034
    4.283585     -9.807770      4.255640
    0.804706      9.755768      2.307373
    0.438608     11.654249     -1.907011
    2.893317      3.047383      1.234539
    0.428674      8.231171     -4.680281
   -4.101340      5.503599     -9.696073
   -9.010506      3.105591      2.198015
   -1.428552      2.608434      1.747848
    6.241892     -3.767793     -3.427198
   -0.946986      1.368553     -9.747868
   -2.977164     -1.877547     -8.459018
    1.726509      0.377081      3.295405
   -3.263661      0.787090      1.907340
    3.174268      3.951190      8.977107
   -0.923278     -1.866162     -1.722904
    3.523164    -25.098744     15.596562
    8.712212      3.744691      2.425528
    0.785114      5.290552      0.289094
   -2.069547      7.342402    -10.385167
    3.629148      7.373377     -9.622910
    4.455751      8.800169      6.258865
    2.757974      5.211514    -11.530323
    0.533496     -8.929528     -2.836160
   -1.755245     -3.419336      3.039194
   -0.875862     -0.306720      3.947750
    1.985261     -9.759418     -3.013435
   -4.018799     10.610468      8.280990
   -8.274699      7.054377     11.517653
    1.233133      6.672586     -7.546087
   -0.341409     -3.107182      0.534328
    4.105003      4.328502      2.740162
   -5.829829      5.442824     -2.414264
   -0.362293      0.450400    -11.543838
   -1.652828     -3.022704      0.983832
