# Supplementary material for: New Reactive Force Field for Simulations of MoS2 Crystallization
Source: J Phys Chem C Nanomater Interfaces. 2022 May 26;126(22):9475–81. doi: 10.1021/acs.jpcc.2c01075 (PMC9189924; doi:10.1021/acs.jpcc.2c01075)
Supplement: Supplementary file 2 — jp2c01075_si_002.zip [file jp2c01075_si_002.zip › MoS2_JPCC/MoS2_MQ_6_forces_DFT]

   10.288655     -4.810656     -6.232785
   -0.945894      1.735302      8.701828
    4.848851     -2.141118      0.627629
    6.556316      0.180245     -2.627833
   -5.797689     -1.967268     -2.383777
    3.472171      4.523623      2.956894
   -2.179758      7.444721     -1.761288
    4.966877     -5.984942      0.585781
    3.211614      1.427494      7.305535
    2.249294      0.026173     -6.167989
   -4.596482      3.849138    -12.533281
   -7.242140     -2.393765     -3.346755
   -6.223379      1.143121     -1.158474
   -4.032529      0.623359     -5.791114
    2.509284     -2.504393     -9.804073
   -0.053318      0.402332      7.005115
  -17.075031      6.770788     14.141887
    1.337117      0.179267     10.689519
    2.401696      4.738253      6.303802
    1.265556      2.547842      2.923177
   -2.815789      3.286415     -2.660150
    7.024201      8.440975     11.746761
    6.287063     -0.492714      9.930239
    0.294709     -7.029302     -3.316969
    6.407444     -3.218440     -9.041599
    3.226005     -0.606779      0.973922
    1.350015     -0.228773      1.512710
   -0.824371     -0.822691      9.167009
   -3.687236     -6.583458     -4.044754
   -2.883188     -0.215131     -1.356071
    1.085830     -7.496523      6.048212
    8.258584     -0.783892     -0.188278
    0.365665      9.587867      0.984952
    3.098626     -5.713140      5.212737
  -16.737796     -6.680200     -6.310001
    1.490226      1.250850     11.143716
   -4.763143      5.122607     -6.297915
   -3.539167      0.082737      3.206127
    2.744369     10.724898     -3.163011
   -4.934717     -2.554308      1.108909
  -11.168263     -5.461909     -4.489732
   -1.472726      6.575749      7.424344
   -0.739296    -10.480488      5.621114
   -0.965067     -4.126068      5.861238
  -10.251208     -3.893979      0.592419
   -2.788573      2.421969     -8.970761
   -2.101215    -11.040370    -20.999726
   -2.989801     -3.025123      1.168345
    3.443432     -7.566402      1.103054
   -2.165220    -10.986908      4.342269
  -11.144382      0.827126      1.275998
   -3.948465      1.287446      9.565455
   -4.261640      0.662387     -2.381113
   -4.557710      8.925715      4.735723
    0.880688     -6.096594      9.462538
   -7.522458     -8.432607      2.547919
   -5.616494     10.282663     -6.719672
   -3.193203     -6.594859     -9.134863
    5.062839      6.072665      2.438220
    1.840416    -10.960255      5.954502
    3.070286      6.234556     -8.178541
   -0.512890    -13.174413     -1.753140
  -11.955986      5.109278      1.243077
    9.194693     -2.935649     -6.902009
    0.804665     10.155451     -5.189897
   -3.135884     -0.396659      5.505688
    9.730259      5.288513     -1.834863
    3.779656     -5.970827     -8.277911
    8.964322      4.862347      1.706458
    2.458807      9.487319     -5.199694
   -2.037852      0.355512     -3.735728
   10.947686      2.547729      3.088339
  -11.050694     -2.826331      6.291201
   -1.343574      2.311472     -3.390159
   -9.902781     -0.956365      3.474725
   20.701594      7.806213      9.103428
   19.249728     -9.817729    -16.412093
   -1.674875    -11.808255     -3.252182
    2.668160      8.161278     10.616458
   -7.672653      8.292042     -2.245661
   -9.664878     -3.068024     -5.552779
   -3.864179      1.731805     10.262818
    7.498160     -1.131408     -6.961127
   -1.933000     -1.353111      4.969627
   -3.420307     -9.469706      1.529401
   -7.857614     -0.767591     -6.542485
   10.477120      0.138787      3.003667
   -3.354103     -3.992031      2.792713
    1.766357      7.134262     -5.639595
    2.580639      1.584228     -1.973122
    5.498076      4.609325      0.095636
    4.556140      1.783023     -1.608816
    4.069287      0.885443     -6.964026
    2.542265      7.164164     -8.786334
   10.475105     -1.047451     -5.384588
   -8.961999     -3.263888     -2.375183
   -2.450134      9.471594     -6.171987
   10.172330      3.687888     -3.460282
    5.804348      9.310290      5.162254
   -8.426455     -9.535875     -1.188026
    4.203103      3.432736     -4.062204
   -3.052128     -2.607368      3.193753
   11.129374      2.634169      0.057664
   -7.342766      3.178104      7.973348
    4.522398     -3.485518      9.484565
