# Supplementary material for: New Reactive Force Field for Simulations of MoS2 Crystallization
Source: J Phys Chem C Nanomater Interfaces. 2022 May 26;126(22):9475–81. doi: 10.1021/acs.jpcc.2c01075 (PMC9189924; doi:10.1021/acs.jpcc.2c01075)
Supplement: Supplementary file 2 — jp2c01075_si_002.zip [file jp2c01075_si_002.zip › MoS2_JPCC/MoS2_MQ_7_forces_DFT]

   -0.297401     -0.840267     -1.327740
    0.794775      0.140431      0.097610
   -1.679467      1.011594      0.328455
   -1.519012      1.974875      1.001660
   -8.411459     -2.949206      1.693615
   -0.080642     -1.055010     -1.086917
    2.598742     -0.464363      1.621231
   -5.551430     -5.485066      3.241395
   -3.584272     -2.292233      5.020345
   -3.273550      4.877298     -5.714363
   10.866016      2.431899      6.835429
    0.474278      0.888865     -1.955436
    0.048004     -1.400656     -0.015420
   -0.829561     -0.784150      0.350835
   -1.027183      0.339231     -0.552811
   -0.436923     -0.547904     -0.453867
    0.197520      0.894442     -0.148023
    1.600811      0.161926      1.685773
   -6.433490      1.074450      4.678478
    0.783404      1.391410     -1.797821
    2.578208     -5.303040      4.925253
   -7.575066     -4.891878      2.387373
    3.082301     -2.913792      1.159220
    4.074059     -4.941820      7.601374
    0.597501     -0.408557     -0.287618
   -0.385098      0.746544     -0.338578
    2.778834     -7.305892     -0.489990
   -0.279338     -0.779856     -0.316503
   -0.356793      0.588744      0.530411
    0.182303      0.432900     -3.089361
   -1.647510     -0.126818      1.131650
    0.645726      1.010461      0.410918
    0.175414     -1.015537     -0.316933
   -0.595748      1.315289     -0.615570
   -1.353874     -0.995317     -0.926435
    0.134389     -0.535894     -2.251774
   -0.264472     -0.944876      0.898012
   -0.426652      2.329995      0.032819
    0.852267      0.595402      1.589195
   -0.488835     -1.301814      1.256713
    3.993790     -2.057321     -5.982466
   -1.417838      0.460839      0.433468
    0.722114     -1.363179     -0.358147
   -0.614409     -0.002280     -0.072700
   -0.607938     -1.803743     -1.502540
   -0.631458     -0.965108     -1.436110
    0.586669     -0.370675      1.061610
   -0.042185     -0.566714     -0.545200
    1.553105      1.103615      0.289258
    1.094231     -1.116230     -0.656048
    1.058605      0.673848      0.921506
    5.121758     -5.390223      4.889420
    0.845512     -0.073231     -0.291333
    0.209353     -1.215717     -0.257804
   -0.383975     -1.100414      1.202535
   -0.993067     -0.834332     -1.679151
   -0.546841     -1.377146     -1.202626
    1.712246     -0.292629     -0.019036
   -0.258563      0.679221      1.369279
   -0.274627      1.342562      0.929694
   -0.136363      1.611930      2.485619
    0.612892      1.672592      0.995277
   -6.855394     -9.018341     -0.128098
   -1.904167     -0.829564      0.901391
    4.221070      3.904229     -2.251142
   -0.248408     -0.795275     -1.448941
   -0.298578      1.524255      1.507014
   -0.118731     -1.740506      0.080670
    0.672503      0.132814      0.590371
    0.945408      0.376007     -0.912993
    4.421467      6.784116     -3.549336
    1.496299      0.845790      1.513860
    0.171129      1.969499      0.276095
    1.466622     -0.781252     -0.525840
    0.711641     -1.433844     -0.357737
   -2.559981      5.652965     -7.889234
   -0.806352      1.171358      1.087269
   -4.076706      4.047956     -8.304442
    7.933526      2.950852     -1.860684
    0.191082      1.553244      1.442957
    0.106333      0.815393     -0.130221
    0.213471     -0.215478     -2.065790
    5.179540      6.867028     -3.775917
   -0.318619     -0.083269      1.254796
   -4.496581      5.530043     -0.348700
    0.781683     -1.412570      0.483240
   -0.793323     -0.663383      0.603869
   -0.766363      0.461920      1.215494
    0.027763     -0.444605     -0.997103
    1.220328     -1.121349     -1.134635
   -0.495440     -0.998735      0.245342
    0.670284      0.761097      0.028375
    0.247137      1.880071      0.719271
    0.771137     -0.579200     -1.620144
    1.108431      0.534687      0.306360
    1.330656     -0.054236      0.753875
   -0.364576      1.274742      2.202705
    0.439279      1.033661     -0.331878
    0.641927      0.673921     -0.443314
    0.264573     -1.246312     -1.789209
   -0.131125     -0.828447     -1.284977
   -3.134031      4.380018     -4.198282
   -0.885898     -0.793236     -0.371806
   -4.569659      2.948026      2.419990
    0.020857      1.028441      0.720370
