# Supplementary material for: New Reactive Force Field for Simulations of MoS2 Crystallization
Source: J Phys Chem C Nanomater Interfaces. 2022 May 26;126(22):9475–81. doi: 10.1021/acs.jpcc.2c01075 (PMC9189924; doi:10.1021/acs.jpcc.2c01075)
Supplement: Supplementary file 2 — jp2c01075_si_002.zip [file jp2c01075_si_002.zip › MoS2_JPCC/MoS2_MQ_8_forces_DFT]

   -0.522947      0.177567      0.132087
    0.544488     -0.466321     -2.257387
    0.292030     -0.559213     -1.686642
   -0.971683      0.109257      0.021977
   -0.743238     -0.479589      0.076776
    1.576238     -1.000185     -0.182661
    0.367403      0.613343     -1.851267
    8.650131      4.411072     -1.142505
   -0.467114     -1.730698      1.328634
    3.164370      6.109074      2.654832
   -0.004139      0.269222     -0.071947
    2.354468      3.411099     -3.886413
    0.402183      0.090107      0.170423
   -0.709667     -2.870938     -1.711916
    0.089565      0.486593     -1.961095
    4.207806      0.312561     -5.684832
    0.804609     -4.875146      3.168500
   -8.859751      5.524794     -4.641910
   -2.059992     -1.785737     -1.012492
   -2.162611      7.273166      2.066188
   -1.326838     -0.931577      0.423351
    4.096034      0.001512      6.238577
    8.233623      0.821922      4.134033
    3.236074     -3.080150     -5.459383
   -1.711152     -1.093448      0.794520
   -7.846431      2.481213      0.721200
    0.374563      0.760348      2.655054
    1.594455     -1.369414      1.350010
   -7.317696      1.171546      3.812953
    6.531954     -2.462784     -3.548156
    7.453399      0.458522      4.424043
   -0.336344      0.501147     -2.080789
   -0.598187      1.793240      0.120669
   -1.353920     -1.346173     -1.753778
    0.497195     -0.273591      1.591188
    0.737313      1.589325      1.021913
    8.449577     -0.724913     -3.295343
   -1.301664      0.913820     -2.266246
   -1.489311      0.496246      0.537948
   -3.264868      0.341444     -0.019005
   -0.280394      0.994056      1.533633
    0.703847      0.923760      1.694963
   -1.101913     -0.723437     -0.206993
    1.000784     -0.425313     -0.398410
   -1.458754      0.332301      0.643447
   -1.999484     -5.668134      0.121477
    0.843707      0.448592      0.020875
   -2.415875      3.985290     -3.232851
    8.359436     -3.598435     -0.606872
   -7.479087      2.767974      1.547765
    0.991376     -0.388735      0.156228
    0.370241     -0.125191     -0.645799
    2.521870     -1.539080     -6.465888
    1.181745      0.437733     -0.083471
    0.282438     -1.711131     -0.609468
    0.083657      1.390585      0.513565
    1.828706     -0.460303      1.073438
    6.807511     -6.003469      4.512379
   -0.224877     -1.365351     -0.184517
   -3.930836     -1.523473      4.602259
   -0.187134     -0.293699     -0.769474
    1.140446     -0.490642     -0.583946
   -0.639987     -1.383948     -1.099293
   -0.433652     -1.747810      0.415278
    0.262692     -0.083640      0.380804
   -0.516874      0.058192      1.237115
   -0.097165      1.866848      0.161187
    1.220630      0.643826      1.119914
   -7.143557     -1.512817     -2.408556
   -0.331841      0.843203     -1.036414
   -1.139942      0.432078      1.470666
   -0.332384     -1.252091      0.125218
    0.534443      1.910928     -0.465752
   -0.054752     -1.319490      2.968425
   -0.164610      1.259107      0.186170
    0.551845      0.864695      1.716451
    1.739615     -8.314544     -1.631775
   -0.313030      0.682822     -0.306775
    0.328638      0.912933     -0.081901
   -0.357772     -0.847149     -2.165163
   -0.741559      1.026172      0.510154
    1.046580      0.422335     -0.819232
    1.622912     -0.160611      1.255533
   -0.561274      0.224341      0.592567
    0.397710      0.548799     -0.416384
   -1.430172      0.512233     -0.841833
    0.950601      1.324130      1.249957
   -9.682251     -3.441157      1.253020
    0.084487     -0.955654      0.768252
    0.803654     -0.812068     -0.175899
   -3.804031      2.059914     -9.195861
   -2.965356     -0.323728      0.067948
   -0.138665     -0.724344     -0.774945
   -0.168710      1.149429      1.421937
   -2.749583      3.750854      4.574414
   -0.816594     -0.189089     -0.735311
    0.284695      0.695690     -0.242223
   -2.965861     -5.338541      3.154518
   -4.935724      4.432749     -2.787457
   -0.325160      1.323092     -0.734353
    0.782892      0.990962     -0.497750
    1.005651     -0.184440     -0.547697
    2.076264      0.102714      0.853909
    1.600373     -2.647113      3.628538
   -0.130508      1.168034      2.289152
