# Supplementary material for: New Reactive Force Field for Simulations of MoS2 Crystallization
Source: J Phys Chem C Nanomater Interfaces. 2022 May 26;126(22):9475–81. doi: 10.1021/acs.jpcc.2c01075 (PMC9189924; doi:10.1021/acs.jpcc.2c01075)
Supplement: Supplementary file 2 — jp2c01075_si_002.zip [file jp2c01075_si_002.zip › MoS2_JPCC/MoS2_MQ_9_forces_DFT]

   -0.183951     -2.216174     -1.590242
   -0.572195     -0.922828     -1.100467
    4.478002     -8.492350      1.757270
   -0.360481     -0.420036      4.377333
    0.909972      0.934573      0.961843
   -0.678832      0.750922     -6.214177
    0.630527     -0.372046      0.170963
   -5.217467     -5.520025      1.211673
   -0.107331      1.003495      0.729295
   -0.579913      0.967623     -0.963895
    3.581325     -2.515183     -9.534577
   -1.388814      1.850826      0.502552
    2.209961     -1.836683     -1.394234
    5.151177     -1.589318     -2.458039
   -0.225293     -1.725817     -0.364030
   -0.405315      1.112505      0.651246
    2.518267     -0.097690      0.966441
   -0.555466      0.255808      3.785920
    0.821990     -0.013578      0.850043
   -0.195932      1.488091      0.354900
   -0.160858      1.004767     -0.367570
    1.009722     -0.512350     -0.814108
    0.738494     -1.234673     -0.446993
   -0.290675      0.948310     -0.567449
    0.418350      1.296545     -0.342026
    0.495392     -0.082661     -1.247523
    1.545684     -1.232343      1.223315
   -0.999346      0.484436      0.650188
    0.895560      1.194024     -1.665897
   -0.959400      1.235498     -0.244181
   -0.373784      0.537000     -1.480905
    6.386122     -0.982750      1.426427
   -4.339349      5.037543     -4.586450
    1.150175     -7.568059      3.222737
   -1.985636     -5.520994     -4.954357
   -1.760729     -1.942450      0.760997
   -0.430252     -0.083855     -0.293006
    0.036981      0.666027      5.701331
   -0.231462     -1.038704     -0.501968
    1.180265      0.019588      0.571816
    0.249380     -1.756229     -0.190158
    0.865831     -0.267264      0.802490
    0.497563     -0.321630      0.875128
    0.045153      1.630243     -0.327967
    1.427480     -0.917849      0.504513
   -0.912626     -1.867313     -0.156741
    2.084796      2.656658     -0.451276
    0.542340     -0.458494     -0.077835
   -0.887276     -1.286372     -1.157391
   -0.176970     -1.382310      1.522291
    0.447105     -0.948080     -0.912396
   -1.435177     -0.935501      0.192159
    2.591081      0.505224     -0.123163
   -0.011550     -0.070154     -4.910612
   -1.204760     -0.894800     -0.102516
    1.658245     -1.005225     -2.925749
   -6.323040      2.580855     -0.808501
   -4.635749      8.356952     -1.788410
   -1.342796     -1.669256     -1.155738
   -3.528505      2.262690      1.211714
   -1.760667     -0.076427      0.066290
   -1.796468     -0.846468     -0.003844
   -0.229057      0.509602     -0.909788
   -1.327681     -0.313193      1.156340
   -1.295803      1.158716      0.283744
    0.201083      0.508808      0.708504
   -0.665330     -0.584524     -0.088365
   -4.549731      2.608453      9.110506
    1.630872      0.665238     -0.086654
   -0.206090      0.228682     -0.411126
   -1.001330      0.126926     -1.413991
   -1.131801      0.435083      0.917856
    0.337487     -1.124022      1.124800
    0.733499     -0.264211     -1.089138
   -1.039257     -0.837190      0.805344
    0.865719      6.937730      4.465226
    0.010384      1.845113      1.543680
    1.177152      0.175857      0.137679
    1.283454      1.264934      0.525249
    1.856650     -0.683858      0.956460
    4.075179     -4.968971      3.399303
   -0.306908      0.129968      0.817038
    0.489774     -0.515493      0.488917
    0.312347     -0.444356     -0.078211
   -1.768584     -0.574215      0.942666
   -0.101354      6.972120     -2.229948
    1.361773     -0.760481     -0.246159
   -0.589102      0.355970      0.163925
    0.249632      0.752047     -1.512094
   -1.671647      0.880473     -0.650857
    0.270034     -0.392101     -1.622451
    1.395254      0.000108     -0.508242
   -0.923928     -0.332733     -0.421110
    2.392405     -1.692101      0.351512
    0.497824      0.975280      0.529339
   -0.335029      0.237388      0.996793
   -0.157036     -0.288302     -0.011148
    0.575574      0.542447      0.727709
   -0.907961     -0.737579      0.521326
   -2.100859      0.712301     -0.440233
   -0.149940      1.147826      0.518991
   -1.747623      1.210536      1.230601
    0.795459      0.764414      0.515032
    4.663353      6.404849     -0.691395
   -1.517737     -1.193801      0.645883
