# Supplementary material for: New Reactive Force Field for Simulations of MoS2 Crystallization
Source: J Phys Chem C Nanomater Interfaces. 2022 May 26;126(22):9475–81. doi: 10.1021/acs.jpcc.2c01075 (PMC9189924; doi:10.1021/acs.jpcc.2c01075)
Supplement: Supplementary file 2 — jp2c01075_si_002.zip [file jp2c01075_si_002.zip › MoS2_JPCC/params_all]

55  5  0.05   6.0    10.0
55  6  0.05   6.0    10.0
59  5  0.05   1.0     4.0
59  6  0.05   5.0     9.0
86  2  0.05  50.0   100.0
86  3  0.05  20.0    80.0
86  4  0.05  10.0    60.0
86  5  0.05   0.02    0.04
86  6  0.05  -0.4    -0.2
86  8  0.05  20.0    30.0
86  9  0.05   0.05    1.0
87  0  0.05   0.5     0.9
87  1  0.05  -0.4    -0.2
87  2  0.05  10.0    20.0
87  4  0.05  -0.3    -0.1
87  5  0.05   3.0     7.0
102 2  0.05   0.05    0.15
102 3  0.05   1.5     2.5
102 4  0.05   7.0    12.0
123 3  0.05  60.0   100.0
123 4  0.05   5.0    40.0
123 5  0.05   1.0     3.0
123 6  0.05  -0.1     0.1
123 7  0.05   2.0     3.0
123 8  0.05  -0.1     0.1
123 9  0.05   1.04    2.0
124 3  0.05  60.0   120.0
124 4  0.05  25.0    80.0
124 5  0.05   4.0     8.0
124 6  0.05  -0.1     0.1
124 7  0.05   1.0     2.0
124 8  0.05  -0.1     0.1
124 9  0.05   1.04    3.0
125 3  0.05  20.0    80.0
125 4  0.05   0.0    20.0
125 5  0.05   1.0     1.5
125 6  0.05  -0.1     0.1
125 7  0.05   1.0     3.0
125 8  0.05  -0.1     0.1
125 9  0.05   1.04    3.0
128 3  0.05  10.0    40.0
128 4  0.05   0.0    20.0
128 5  0.05   2.0     3.5
128 6  0.05  -0.1     0.1
128 7  0.05   0.5     1.5
128 8  0.05  -0.1     0.1
128 9  0.05   1.04    3.0
178 4  0.05  -0.01    0.0 
178 5  0.05  40.0    80.0
178 6  0.05  -1.1    -0.9
178 7  0.05  -4.0    -3.0
179 4  0.05   1.0     2.0
179 5  0.05  45.0    55.0
179 6  0.05   0.2     0.4
179 7  0.05  -5.0    -4.0
